# Supplementary material for: Effects of dietary supplementation with histidine and β-alanine on blood plasma metabolome of broiler chickens at different ages
Source: PLoS One. 2022 Nov 14;17(11):e0277476. doi: 10.1371/journal.pone.0277476 (PMC9662743; doi:10.1371/journal.pone.0277476)
Supplement: S1 File — The original values were normalized in terms of raw area counts. All data were rescaled by the median of all 60 samples for a given molecule. Missing values were imputed with the observed minimum value for each detected metabolite. (XLSX) [file pone.0277476.s001.xlsx]

## Sheet: Tabelle1
ANIMAL	Chicken	Chicken	Chicken	Chicken	Chicken	Chicken	Chicken	Chicken	Chicken	Chicken	Chicken	Chicken	Chicken	Chicken	Chicken	Chicken	Chicken	Chicken	Chicken	Chicken	Chicken	Chicken	Chicken	Chicken	Chicken	Chicken	Chicken	Chicken	Chicken	Chicken	Chicken	Chicken	Chicken	Chicken	Chicken	Chicken	Chicken	Chicken	Chicken	Chicken	Chicken	Chicken	Chicken	Chicken	Chicken	Chicken	Chicken	Chicken	Chicken
SAMPLE MATRIX	Blood plasma	Blood plasma	Blood plasma	Blood plasma	Blood plasma	Blood plasma	Blood plasma	Blood plasma	Blood plasma	Blood plasma	Blood plasma	Blood plasma	Blood plasma	Blood plasma	Blood plasma	Blood plasma	Blood plasma	Blood plasma	Blood plasma	Blood plasma	Blood plasma	Blood plasma	Blood plasma	Blood plasma	Blood plasma	Blood plasma	Blood plasma	Blood plasma	Blood plasma	Blood plasma	Blood plasma	Blood plasma	Blood plasma	Blood plasma	Blood plasma	Blood plasma	Blood plasma	Blood plasma	Blood plasma	Blood plasma	Blood plasma	Blood plasma	Blood plasma	Blood plasma	Blood plasma	Blood plasma	Blood plasma	Blood plasma	Blood plasma
DESCRIPTION	+0.13% His, +0.5% beta-ala	+0.13% His, +0.5% beta-ala	+0.5% beta-ala	+0.5% beta-ala	+0.13% His	+0.13% His	+26% His, +0.5% beta-ala	+26% His, +0.5% beta-ala	+0.26% His	+0.26% His	Control	Control	+0.13% His, +0.5% beta-ala	+0.13% His, +0.5% beta-ala	+0.5% beta-ala	+0.5% beta-ala	+0.13% His	+0.13% His	+26% His, +0.5% beta-ala	+26% His, +0.5% beta-ala	+0.26% His	+0.26% His	Control	Control	+0.13% His, +0.5% beta-ala	+0.5% beta-ala	+0.13% His	+26% His, +0.5% beta-ala	+0.26% His	Control	+0.13% His, +0.5% beta-ala	+0.13% His, +0.5% beta-ala	+0.13% His	+0.13% His	Control	Control	+26% His, +0.5% beta-ala	+26% His, +0.5% beta-ala	+0.5% beta-ala	+0.5% beta-ala	+0.26% His	+0.26% His	+0.13% His, +0.5% beta-ala	+0.13% His, +0.5% beta-ala	+0.13% His	+0.13% His	Control	Control	+26% His, +0.5% beta-ala
TREATMENT	H1BA	H1BA	BA	BA	H1	H1	H2BA	H2BA	H2	H2	CTL	CTL	H1BA	H1BA	BA	BA	H1	H1	H2BA	H2BA	H2	H2	CTL	CTL	H1BA	BA	H1	H2BA	H2	CTL	H1BA	H1BA	H1	H1	CTL	CTL	H2BA	H2BA	BA	BA	H2	H2	H1BA	H1BA	H1	H1	CTL	CTL	H2BA
AGE	34	34	34	34	34	34	34	34	34	34	34	34	34	34	34	34	34	34	34	34	34	34	34	34	34	34	34	34	34	34	54	54	54	54	54	54	54	54	54	54	54	54	54	54	54	54	54	54	54
glycine	1.3143	1.1755	0.9173	0.9805	0.998	0.9007	0.7886	0.7974	1.3314	0.9978	0.9969	1.7417	1.4087	1.0691	1.1548	1.0222	0.8912	1.0583	0.7888	0.9809	0.8916	1.0978	1.016	0.9155	0.9957	1.1597	1.0345	1.0142	1.1681	1.0092	0.8285	0.837	0.8528	0.8825	1.0243	1.2164	1.1638	1.0484	1.0241	1.1948	1.091	0.8084	1.1592	1.176	0.7308	1.3481	1.0969	0.9405	0.9986
N-acetylglycine	1.3316	1.0727	1.2308	1.0296	1.0177	1.1702	0.8018	1.3724	1.4652	1.0877	0.938	1.7831	1.3628	0.9672	1.6212	0.7927	1.1753	0.8706	1.037	1.0974	1.0434	1.0914	0.7517	0.7985	0.7041	1.3231	0.9383	1.2469	0.8243	1.248	0.8287	1.1425	1.277	1.122	0.9417	1.1112	1.2576	0.9838	1.2297	0.9954	0.9627	0.9423	0.838	0.7937	1.2268	1.0046	0.9662	0.8448	0.8077
sarcosine	1.2776	1.124	1.0642	0.9568	1.7806	1.1092	1.3413	0.7629	1.5681	1.1068	1.4896	1.9274	1.3353	1.2458	1.2769	0.9136	0.972	1.2935	0.899	1.1744	1.1279	1.4194	1.566	1.275	1.164	1.2138	1.3524	1.3791	1.3786	0.8764	0.9177	0.7572	0.5955	0.8788	0.7363	1.1037	0.9032	0.8725	0.7723	0.7129	1.0018	0.8672	0.9982	1.0116	0.6584	0.982	0.8611	0.7679	0.9761
dimethylglycine	0.807	0.9795	0.8785	0.8883	1.3836	1.1416	0.9683	0.9541	1.4067	1.1146	1.1452	1.11	1.0617	1.0077	1.0722	0.9043	1.2233	0.9748	1.072	1.0276	0.923	0.9784	1.238	0.9712	1.1806	1.0502	1.317	1.0318	1.2722	1.0163	0.8451	0.8796	1.0274	0.7548	0.9333	1.0126	1.099	1.005	0.7898	0.9355	1.0109	0.8053	1.0694	0.995	0.6083	1.1367	1.0219	1.1684	0.9595
betaine	1.0155	1.092	1.0292	0.9145	1.2431	1.1296	0.8605	0.847	1.4033	1.0371	0.982	1.0844	1.1646	0.8836	0.9597	0.9369	0.9876	1.312	1.1569	1.2027	1.0298	1.2883	1.0015	0.9356	1.0189	0.9641	1.0116	1.2025	1.1718	0.716	0.9333	0.9803	0.7191	0.8985	0.9985	1.047	1.1074	1.3671	0.7899	0.8443	1.1289	0.8358	1.0065	0.9924	0.9503	1.2756	1.0887	0.948	0.8025
serine	1.3461	1.1363	0.8866	0.9607	1.1085	0.7583	0.9208	0.9159	1.5452	0.9942	1.0058	1.2951	1.4898	0.9847	1.1515	1.2274	0.7196	1.0504	1.1796	1.0843	1.1621	1.0827	1.148	1.1145	0.9933	1.0337	1.2691	1.2954	1.2553	1.0927	0.7822	0.7045	0.6583	0.7353	0.8755	1.0705	1.1909	0.957	1.0179	1.1006	0.9921	0.7891	1.0862	1.0168	0.6701	1.1918	0.804	0.7728	0.7504
N-acetylserine	1.3613	1.3381	1.0405	0.9464	1.1132	1.1358	1.0767	1.2653	1.0771	0.9639	0.7997	1.1554	1.2029	1.308	1.4491	1.2725	0.999	0.9517	1.0673	1.0777	1.1298	0.8372	0.9141	0.7697	0.7557	1.0858	0.9018	1.0691	1.0114	1.079	0.6723	1.1724	1.1616	1.2494	1.3312	1.0025	1.1806	1.087	0.8536	0.9958	0.9486	1.0362	0.9217	0.9056	1.1986	1.001	0.7458	0.8059	0.7252
threonine	0.8172	1.1532	1.119	1.0022	1.2877	1.0209	1.1378	1.0584	1.3681	1.1613	0.9575	2.1434	0.9978	1.0104	0.7644	1.0346	0.9963	1.1748	0.8526	0.924	0.7347	1.4194	0.9697	0.7429	0.8533	1.1945	1.3818	1.2746	1.6275	0.87	0.6761	0.8343	0.6292	0.9201	1.1869	1.4464	1.0698	1.2823	0.6487	0.9772	0.9832	0.8795	1.0157	1.1735	0.7618	1.4248	1.0691	0.8927	0.7386
N-acetylthreonine	0.9351	1.3091	0.8038	0.9759	0.9997	1.1572	1.1401	1.385	0.956	1.3306	0.7056	0.8479	1.2102	1.3259	1.3034	1.0336	1.0913	0.8237	1.1605	1.139	0.816	0.8688	1.0159	0.5159	0.6363	1.4095	0.8245	1.169	1.3308	0.9476	0.6424	1.1449	1.1169	1.3583	1.2454	1.0975	1.1619	1.0003	0.6121	1.042	0.7987	1.2276	1.1479	0.68	1.3863	1.0447	0.6887	0.9068	0.621
alanine	0.9832	1.2184	1.1733	1.1017	1.514	1.1787	1.1167	0.9272	1.5195	1.0241	1.2652	1.2287	1.4743	1.2844	1.282	1.1395	0.8732	1.2922	0.9575	1.0853	1.3244	1.3697	1.1334	1.1788	0.8226	1.7322	1.3967	1.4545	1.094	0.6379	0.894	0.7615	0.3561	0.6718	0.6596	0.8217	1.0242	0.8872	0.9396	0.7669	0.9366	0.6643	1.0296	1.1155	0.4843	1.1038	1.0168	0.8811	0.8361
N-acetylalanine	1.1672	1.0969	1.2089	1.0044	1.3144	1.1395	0.9522	0.961	1.1283	0.99	1.0168	1.2589	1.2344	1.5087	1.3037	1.2016	0.9175	1.0088	0.8797	0.9173	1.0115	0.8235	1.0462	0.9503	0.7348	1.2131	1.0832	1.1319	0.9955	0.753	0.7094	1.0371	0.7888	1.0512	1.144	0.8881	1.2095	1.2519	0.8816	0.6989	1.0071	1.0009	1.0003	0.9043	0.7537	1.0595	0.8854	0.8522	0.8993
N-methylalanine	1.0925	2.7194	1.276	0.8829	2.6358	1.8393	0.7802	0.3363	0.8987	4.3444	1.1686	1.8666	0.7412	0.8988	1.4572	1	0.7647	1.3346	1.8086	0.763	0.92	1.6939	0.9371	1.0856	1.1401	0.6721	0.8487	1.8954	0.7549	1.3898	2.2403	1.2064	0.3633	0.5442	1.3047	0.744	0.904	8.308	0.9917	0.9931	1.1837	0.3363	1.7998	0.8077	0.6271	0.788	0.6448	0.4319	1.2181
N,N-dimethylalanine	1.3934	0.92	0.7303	1.2367	1.1427	1.1618	1.4971	1.1149	1.0912	1.314	0.9969	0.8827	1.2595	1.2223	0.922	5.7116	0.7089	1.2618	1.2035	4.7187	1.3718	0.9177	1.1864	1.2023	1.4723	1.512	1.1255	1.1379	1.0973	1.954	0.904	0.5933	1.1955	0.9385	0.909	1.0629	0.8952	0.9902	0.8448	0.9011	0.726	0.7977	1.0883	1.1107	0.6297	1.1207	0.7895	0.9516	0.6534
aspartate	1.2378	2.2289	1.0264	0.8709	0.9835	2.141	0.9194	0.8688	0.7501	1.0474	0.9783	1.0392	1.254	0.879	1.4503	0.991	1.4847	1.6263	1.1015	0.8516	2.0205	0.8044	1.0122	0.9883	0.8178	0.8244	1.0804	0.8864	1.3635	1.231	0.7117	1.4146	1.9435	1.009	0.7345	0.87	0.9459	0.774	1.1675	0.8672	0.8838	0.8573	0.9455	1.3062	0.7644	0.7846	1.0653	0.8629	0.7468
N-acetylaspartate (NAA)	1.0539	1.0992	0.6684	0.8219	1.0531	1.2939	0.9197	0.5985	0.9167	0.8532	1.0734	0.7346	1.0643	0.8265	0.8121	0.9053	1.0976	0.8668	0.7224	0.9507	0.8576	1.106	0.8121	1.0087	0.8169	0.7942	0.9046	0.9942	1.243	0.934	1.2852	1.2981	1.4257	1.3872	0.9256	1.0473	0.9175	0.9754	1.272	1.4552	1.1	1.435	1.262	1.3778	0.8131	1.0735	1.2771	1.4684	1.5426
asparagine	0.8339	0.9353	1.0082	1.173	0.8544	0.7271	1.0704	1.1236	1.3953	0.91	1.0878	1.0382	1.5751	1.3085	0.9561	1.0609	0.9411	1.0299	0.8947	1.0842	0.6695	1.3831	1.0944	1.0997	0.7553	1.3332	1.2786	1.264	1.127	0.7686	0.957	0.6904	0.3633	0.6888	0.9143	1.0889	1.3502	1.0276	0.8767	0.928	1.0356	0.8295	1.2075	1.1182	0.5374	1.5007	1.1005	0.9918	0.9509
N-acetylasparagine	0.6917	1.0145	0.9952	1.3199	0.6814	0.6821	1.0271	0.9067	0.9195	1.0124	1.1346	1.0509	1.2099	1.077	1.0271	0.8397	0.4949	0.9615	0.8792	1.0362	0.7938	1.102	0.8713	1.1917	1.041	0.8278	0.9292	0.9205	1.4876	0.7955	1.6467	1.3842	0.9282	0.891	0.8232	1.0629	0.9012	0.8509	0.9563	1.1234	0.9596	1.1085	1.9009	1.3921	0.4968	1.0859	1.1143	1.0981	1.0048
hydroxyasparagine	0.7766	1.0449	0.8671	0.8054	1.2433	1.0133	0.9249	0.7988	0.9385	1.1998	0.991	1.0655	1.0021	1.1266	0.9816	0.8973	1.0597	0.8604	0.773	0.9842	1.0328	0.7649	0.7572	1.0118	0.8204	0.9286	0.9736	0.9231	0.9048	1.2684	1.0515	1.1597	0.9666	1.1059	0.988	0.9364	1.0114	1.0114	1.0412	1.2036	1.0673	1.1292	0.9603	1.0647	0.8619	0.9979	1.129	0.989	1.2557
glutamate	1.2295	1.1518	1.1614	0.978	1.1036	1.0987	1.1236	0.9958	0.8766	0.9245	1.0918	1.1049	2.5425	1.0004	1.1856	1.2208	0.9817	1.1235	0.8451	0.9124	1.1699	1.1633	1.1786	1.1762	0.8692	1.0325	1.0247	0.9779	1.1785	1.1204	0.8257	1.1046	0.9309	0.9372	0.8235	0.9519	0.9416	0.9182	0.6623	0.8734	1.0425	0.8981	1.1438	1.0352	0.872	1.0655	0.8699	0.9961	0.8078
glutamine	0.931	1.0551	0.9977	0.97	0.8306	0.8369	1.0791	1.0023	1.0219	0.9505	1.0883	0.9418	1.277	1.1389	0.9724	0.9562	0.8824	0.9755	1.102	1.0484	0.7146	1.2272	1.0476	1.104	0.8786	1.012	1.047	0.9455	1.3007	1.0072	1.0582	1.1206	0.8736	0.9402	0.7888	1.1729	1.1259	0.8821	1.0214	1.089	1.1631	0.9074	1.5044	1.4086	0.757	1.2154	1.0217	0.9627	0.8954
alpha-ketoglutaramate*	1.0645	1.4184	1.458	0.9994	1.0325	0.986	0.9216	0.9277	1.4177	0.9717	1.0485	1.4075	1.3911	1.1461	1.0284	0.8088	0.6933	0.989	0.8735	1.0054	0.769	0.9522	0.8636	1.0006	0.9473	0.8652	1.2461	1.2528	1.6969	0.7579	0.9444	1.0314	0.8587	1.0645	1.3354	1.112	1.193	1.0244	1.2572	1.3813	1.4551	0.9839	1.5037	1.2016	0.767	1.2698	0.9891	1.0214	0.924
N-acetylglutamate	1.1506	1.4607	0.0989	1.3439	1.1032	1.4186	0.5528	1.4895	0.8903	1.3089	0.8668	1.6561	1.4771	1.3014	1.2471	0.8439	1.5449	1.0205	0.9799	1.1495	1.1862	0.7781	0.7166	1.0825	1.2222	1.0572	1.3794	0.8376	0.5725	1.5348	0.5978	1.588	0.9416	1.0162	0.6616	0.8137	0.846	0.9628	0.6643	0.2631	1.1447	0.7884	0.6899	0.9838	1.309	1.2961	0.87	0.9785	0.8506
N-acetylglutamine	1.1148	0.9697	1.2376	0.7573	0.7065	0.8478	0.9321	1.2089	0.9705	1.5683	1.2101	0.8019	0.9069	1.3665	1.1226	0.9771	0.653	0.8107	0.8548	0.9829	0.5319	0.8887	0.5988	1.3612	0.7948	1.0446	0.532	0.8644	0.9742	1.604	1.0171	1.4838	1.5573	1.5896	0.8708	1.3012	1.3733	0.8267	1.7879	0.7941	1.3111	0.665	1.7631	0.9132	2.1169	0.7512	0.9684	1.1413	1.1482
4-hydroxyglutamate	1.7116	1.3637	0.9404	0.9751	1.6211	1.1391	1.2199	0.8984	1.7174	0.7311	0.7406	1.5329	3.0482	0.9228	1.1422	1.4746	0.8576	1.4751	1.0213	0.8807	0.9575	1.0553	1.5931	0.9027	0.9936	1.4861	1.0955	1.473	1.2133	0.8825	1.0064	1.0978	0.7552	0.76	0.6813	0.8264	1.1741	1.0741	0.7631	0.714	1.0722	0.8648	1.2544	0.7772	0.5128	1.1463	0.7755	0.822	1.2053
pyroglutamine*	1.1118	1.1187	0.7206	0.6999	0.8786	1.2671	0.7694	1.0598	0.8774	0.967	0.9241	1.3346	0.6696	0.8044	0.943	0.8924	0.8826	1.0039	1.066	0.6657	0.5552	1.0644	0.8807	0.8269	0.6173	0.6367	0.7161	0.8431	0.9871	0.62	0.9899	1.05	1.2316	1.154	1.212	1.158	1.091	1.054	1.0627	0.9049	0.9854	0.9961	1.4402	1.2924	1.2604	1.4915	2.1099	1.3016	1.2987
beta-citrylglutamate	0.6693	1.8103	1.0205	1.794	1.2403	1.3647	0.7476	0.9598	1.0308	0.745	1.0783	0.8301	1.6922	1.9185	1.1804	0.8734	0.7359	0.7553	0.7726	0.8049	1.0788	1.1665	1.0597	1.4179	1.0376	0.755	0.9481	1.0146	0.8227	1.4128	0.893	1.5818	1.6564	1.2483	0.9101	0.9621	0.7052	0.8508	0.6196	1.743	0.5094	1.1127	0.9854	1.162	0.4699	0.8334	3.994	1.355	0.9189
carboxyethyl-GABA	1.1711	1.0194	1.4261	1.2464	0.9976	1.136	1.2687	1.1103	0.5755	0.7636	1.0024	1.0545	1.6337	1.1238	1.2642	1.1227	1.2383	0.974	1.1518	1.2253	0.9277	1.0408	1.1498	1.2326	1.3669	1.2416	1.1584	1.3878	0.865	1.0257	0.4295	1.2381	0.9851	0.861	0.6344	0.8877	0.5658	0.4335	0.563	0.7054	0.9753	0.9321	0.8372	0.7896	1.1686	1.0199	0.7075	1.2776	0.5488
N-methyl-GABA	1.0921	1.0506	0.8168	0.699	1.6521	1.3303	0.7378	1.0008	1.466	1.4975	1.2153	1.6025	1.3172	1.0016	0.8783	0.9213	1.2049	1.6303	1.1428	1.1625	1.1957	0.9581	0.9652	1.0685	0.8805	0.7333	1.9181	1.1461	1.7714	0.9041	0.6572	0.8259	0.6318	1.307	1.5962	1.2546	0.8256	0.8125	0.8325	0.6296	1.1287	0.9992	0.9624	0.8839	0.9286	1.2029	0.9974	1.5606	0.7043
2-pyrrolidinone	0.8436	1.3146	1.6464	1.1042	1.8002	1.0552	0.984	0.8106	0.9564	0.8958	0.8883	1.6039	1.0031	1.0926	1.4155	0.9866	1.0635	0.8588	1.1539	0.9615	1.1884	1.3434	1.2878	1.3952	1.223	1.3999	1.0195	0.7866	0.9643	1.1237	0.7654	0.8158	1.1187	0.9235	1.3077	0.9983	0.8617	0.7538	0.8431	0.5937	1.0819	0.7779	1.0031	0.69	1.5433	1.1755	1.0038	1.0221	0.7705
S-1-pyrroline-5-carboxylate	0.9673	1.0286	1.1028	1.0249	1.2045	0.8024	1.0914	0.8001	1.5637	0.9867	0.8917	1.0543	0.8343	0.8543	0.9026	1.4059	0.9573	1.2909	1.0211	1.3891	1.1079	1.073	0.943	0.7354	1.2055	0.9809	1.1504	1.3074	1.5522	0.9729	0.9735	1.1329	0.8004	1.1063	1.0951	1.3451	1.2284	1.5189	0.8256	0.9853	1.1504	1.0032	1.5484	1.2682	0.6824	1.2268	1.1257	1.2408	0.8693
histidine	1.0038	1.447	0.4676	0.4218	1.3317	0.8981	1.4187	1.2157	1.6511	0.9887	0.4919	0.6818	1.1717	1.1343	0.5947	0.7348	0.9675	1.0531	1.9317	1.9709	1.3191	2.5618	0.4153	0.4376	0.7907	0.4604	1.0086	1.7867	1.7018	0.4105	0.9466	0.7524	0.8783	0.89	0.5032	0.5884	1.1716	1.3458	0.5692	0.5774	1.4816	1.1882	1.8151	1.7901	0.7664	1.5869	0.7151	0.6434	0.9962
1-methylhistidine	0.7455	1.0294	0.2417	0.299	0.9152	0.6061	1.255	0.7795	0.8675	0.9096	0.2691	0.7057	0.8443	0.9945	0.1638	0.4619	0.5161	1.1481	0.9999	1.3662	0.8156	1.6419	0.2343	0.2473	0.6073	0.1928	0.6534	1.2387	1.2988	0.2705	1.3203	1.0092	1.5613	1.0646	0.7936	0.3984	1.4902	1.9808	0.9034	1.0401	1.5791	1.4425	1.8783	1.3483	1.1202	1.0001	0.5004	0.6197	1.3667
3-methylhistidine	0.5897	1.1542	0.2216	0.2837	1.0647	0.7028	1.7757	0.7903	0.7626	0.7502	0.3437	0.6626	0.915	0.7342	0.3053	0.6581	0.5433	0.9209	2.0129	1.4088	1.1426	2.0766	0.3271	0.2737	0.4345	0.1895	0.6135	0.946	3.4809	0.3121	1.2814	1.048	1.5116	2.2944	0.6609	0.5328	0.9956	1.2601	0.6764	0.8188	2.3488	2.3866	3.4088	2.5271	1.2763	2.1132	0.5812	0.4898	1.2044
N-acetylhistidine	1.0398	1.1871	0.4735	0.4925	1.2998	0.9173	1.4121	1.0486	1.1608	0.9972	0.6244	0.737	0.9918	1.0551	0.6851	1.0544	0.9533	0.865	1.6409	1.4596	1.2376	1.3753	0.4863	0.5702	0.7712	0.831	0.5827	1.4408	1.2989	0.5905	0.5799	1.0028	1.0494	1.3694	0.7729	0.9401	1.5098	1.3744	0.604	0.4501	1.2665	0.9843	1.9732	1.0986	1.136	1.0991	0.5705	0.6853	0.8373
N-acetyl-3-methylhistidine*	0.3663	0.7365	0.3663	0.3663	0.3663	0.3663	0.3663	0.3663	0.3663	0.3663	0.3663	0.3663	0.3663	0.3663	0.3663	0.3663	0.3663	0.3663	0.3663	0.3663	0.3663	0.3663	0.3663	0.3663	0.3663	0.3663	0.3663	0.3663	1.4408	0.3663	1.0259	0.6837	0.8257	2.2233	0.3663	0.3663	0.493	0.6198	0.3663	0.3663	1.5364	1.4396	2.4517	1.1286	0.3663	1.3398	0.3663	0.3663	0.8298
N-acetyl-1-methylhistidine*	0.5003	0.8396	0.1868	0.1868	0.8853	0.2607	0.8177	0.1868	0.3691	0.5484	0.1868	0.263	0.3652	0.4993	0.1868	0.1868	0.2379	0.4387	0.9699	1.0045	0.3613	1.0786	0.1868	0.1868	0.2313	0.1868	0.264	1.3835	0.9138	0.1868	1.3668	1.6454	2.0043	2.7414	0.6195	0.2383	2.9525	2.3943	1.4671	0.9955	2.2304	1.4865	3.0239	1.8836	1.8373	1.0594	0.1868	0.7461	1.4285
trans-urocanate	0.5547	0.8519	0.3083	0.2406	1.5624	0.1666	1.1699	1.1721	1.4405	2.0441	0.4578	0.5741	0.5754	0.3933	0.3131	0.2445	0.5353	0.7796	1.4073	1.7805	1.1481	3.4278	0.4772	0.0961	0.1102	0.2409	0.4145	1.7838	1.9827	0.3226	0.2388	0.3972	0.7788	2.5397	0.3229	0.3194	3.7942	1.774	0.6127	0.4183	4.9045	1.3805	3.2817	2.8314	4.8202	7.7068	0.6302	0.1565	2.832
imidazole propionate	0.3207	1.1297	0.3207	0.9202	0.3207	0.709	0.3207	0.742	0.3207	0.6873	0.5082	1.0943	0.3207	0.3207	0.6886	0.3207	0.3207	0.3207	0.3207	0.3207	0.4956	0.8259	0.4727	0.6005	0.3207	0.3207	0.3207	0.7644	1.1849	1.1616	2.9136	0.8146	1.4893	1.4561	2.4021	0.3207	0.3207	1.2258	0.8367	0.8289	0.5101	0.3207	1.1338	0.7458	1.6724	1.849	0.7717	1.3384	1.0798
formiminoglutamate	1.2436	1.1407	0.0997	0.0595	1.2819	0.1827	1.4176	2.4181	1	5.0253	0.0595	0.874	0.5245	0.504	0.0786	0.1377	0.2853	1.056	5.1889	1.1871	1.926	2.0851	0.0595	0.0595	0.295	0.0595	0.7072	1.6554	4.5274	0.142	0.2389	0.145	0.9382	0.8277	0.1415	0.0595	1.5629	0.5723	0.2099	0.0847	1.7842	1.2201	2.0467	1.3688	1.5111	1.1885	0.0847	0.0595	1.4385
imidazole lactate	0.8807	0.9735	0.6144	0.3163	1.6348	1.003	1.1748	0.5185	1.0901	0.9509	0.4292	1.6206	0.6628	1.0805	0.524	0.5514	1.1641	0.9289	1.2969	1.2433	1.0269	1.5217	0.3329	0.5193	0.7414	0.2019	0.8379	1.4814	1.4251	0.4775	1.3765	1.6329	2.6932	1.3371	0.6784	0.5553	1.5487	2.8735	0.5205	0.44	1.5179	0.9537	1.023	0.997	1.5984	2.2651	0.5858	0.6983	1.3548
carnosine	0.893	1.6024	0.7021	0.8128	0.71	1.1916	1.1395	1.3088	0.9456	0.9948	0.6399	0.9815	1.6697	1.4645	0.7665	0.9254	0.9135	1.0107	1.2484	1.235	1.0556	0.7947	0.4066	0.7675	1.3263	0.7348	1.5937	1.7103	1.1707	0.8266	0.9803	1.3635	0.9572	0.7954	0.6295	0.5508	1.3621	0.9423	0.9064	0.6666	1.6561	1.6192	1.2036	1.4164	0.914	0.6294	1.0052	0.904	1.4858
N-acetylcarnosine	0.6586	1.087	0.3459	0.8336	0.9789	1.2186	0.8315	1.227	1.1609	1.1667	0.5808	1.1768	1.1456	1.3046	0.5724	0.6325	1.6324	0.9262	0.9739	0.9295	1.0265	1.3414	0.3863	0.5457	1.0211	0.887	1.3274	2.4635	0.7786	0.4572	0.9477	1.156	0.5137	1.0755	0.4091	0.8785	1.1558	1.0285	1.1194	0.5473	1.2199	1.2387	0.7775	1.2951	0.837	0.9114	0.9101	0.7688	1.1781
anserine	0.4004	1.2375	0.6709	0.7877	0.823	1.27	1.1392	1.0225	0.7294	0.7459	0.6362	0.9992	0.9505	1.0542	0.6734	0.6078	0.5987	0.7244	0.8429	0.8588	0.8469	0.9154	1.1961	0.8113	0.6224	0.5793	0.9621	0.5811	1.0556	0.7843	1.4445	1.1773	1.9121	1.1267	1.2216	0.5878	1.1241	0.8444	1.367	0.9416	1.2529	1.6645	1.456	1.4619	0.8806	0.8677	1.3612	1.0008	1.2556
histamine	0.6876	5.5341	1.21	1.4402	1.215	4.1092	0.7508	1.6951	1.2885	1.7387	0.434	0.6243	1.5951	0.9037	1.2798	1.1108	1.2247	1.9375	1.2462	1.2165	1.0474	1.2754	1.3495	0.8642	1.3193	0.642	1.1549	1.4364	0.9871	1.2966	0.7432	6.2861	0.9349	0.542	1.0129	0.8973	0.3924	0.8533	0.4231	0.3612	0.3391	0.437	0.4591	0.4714	0.3105	0.8236	1.1817	0.6621	0.423
1-methylhistamine	0.4778	4.2285	0.6393	1.0194	1.8413	8.3542	1.3751	4.344	2.937	1.8991	0.2836	0.2836	2.7459	0.6491	0.2836	0.2836	4.9756	0.3376	0.5504	0.619	1.364	0.2836	0.3265	0.2836	2.4577	0.2836	3.2693	0.3398	0.2836	0.2836	0.6733	1	0.5163	0.9175	0.2836	0.2836	0.7926	0.3603	0.2836	0.3279	0.2836	2.1471	0.2836	0.4843	0.31	1.0809	0.2836	0.2836	0.7504
1-methyl-4-imidazoleacetate	3.4331	0.8703	0.5928	0.6632	1.6285	4.795	1.2243	6.3263	2.6006	1.997	0.1151	0.7599	2.0545	1.2981	0.4721	0.3513	4.3949	0.3763	1.3885	2.8556	2.6358	0.5218	0.9146	0.2001	1.0631	0.3791	1.2908	0.8137	0.6152	0.215	1.3601	1.6139	2.0711	0.6213	0.7194	0.381	0.6648	0.9801	0.5391	0.3392	1.2191	1.827	2.9406	2.0295	1.9342	1.3153	0.6119	0.6541	0.9396
1-methyl-5-imidazoleacetate	0.6794	1.0561	0.4457	0.7038	0.9631	0.92	0.8562	1.1244	1.619	0.9514	0.6534	0.8213	0.9324	0.5143	0.3833	1.6863	0.6583	0.695	1.0072	1.272	0.5852	1.4924	0.7759	0.8355	0.3371	0.4945	1.0254	0.6473	3.1806	1	2.2517	1.1117	1.4273	1.647	0.7605	0.4232	0.7339	1.1897	0.9634	0.4691	1.2557	1.7805	2.7863	2.2693	1.0761	1.4337	0.5618	0.8534	1.3473
1-ribosyl-imidazoleacetate*	2.9235	0.9179	0.5397	0.3918	1.441	5.0971	1.7184	7.2294	1.6553	2.3756	0.2684	1.0137	2.4462	1.1616	0.4339	0.3451	4.8181	0.7035	1.7888	2.7266	3.3004	0.8542	0.5365	0.2519	1.3777	0.36	0.9526	1.0111	0.8972	0.3056	0.8168	1.4382	1.5628	0.6662	0.4559	0.3938	0.8402	0.9272	0.3068	0.3275	1.0945	1.5935	1.1762	1.5669	2.299	1.1243	0.5654	0.5226	0.9767
4-imidazoleacetate	2.3423	0.4331	0.1238	0.1238	1.3432	2.3823	1.1884	3.5894	0.9138	1.5395	0.1238	0.1238	1.9085	0.1238	0.292	0.1238	1.9417	0.7446	0.1786	2.7568	3.2324	0.1238	0.1238	0.1238	1.1374	0.1238	0.9779	1.1469	1.0173	0.1238	0.1238	2.2593	0.1238	0.6825	0.1238	0.2822	0.1238	1.4145	0.1238	0.2355	0.5912	1.0724	0.9827	0.1238	3.2703	0.8414	0.1238	0.2256	1.0778
N-acetylhistamine	1.8083	1.0111	0.6639	0.5695	0.9113	5.7271	2.6753	3.792	0.8492	1.7376	0.4894	0.465	1.1719	0.7874	0.743	0.8214	3.6943	0.7658	1.0911	1.2935	5.9539	0.7051	0.4167	0.4399	1.3691	0.5708	1.0593	1.0198	0.8558	0.528	1.1497	3.1887	2.5215	0.6955	1.0322	0.7553	0.8674	1.0964	0.9435	0.8009	0.8195	1.2266	1.3039	1.3153	3.7567	0.9889	0.7179	0.7274	0.9119
lysine	1.2684	0.8927	0.8223	0.9796	1.8962	0.876	1.4046	0.7202	1.3672	1.1629	1.022	2.5845	1.2014	0.8074	0.8176	0.9999	0.7717	1.328	1.0828	1.0356	1.6639	1.1234	0.7795	0.9801	1.296	0.8693	0.9236	0.8958	1.2152	1.3907	0.6422	0.8033	0.7765	1.0263	0.7844	1.044	0.9296	0.979	1.0001	0.7137	1.2431	1.0253	1.5864	1.1579	0.8553	0.7838	0.9964	0.6945	0.7746
N2-acetyllysine	1.09	0.8854	1.562	0.9861	1.4788	0.5653	1.1326	0.9652	1.2824	1.0064	1.3554	1.1831	0.8518	1.1268	0.7837	0.7137	0.4052	1.5209	0.7276	0.7645	0.5481	0.5765	0.4277	0.7824	1.0865	0.9593	0.5863	1.3379	1.3594	1.552	1.2614	1.3298	1.4063	0.8114	0.9877	1.0806	0.8446	2.0602	1.0587	0.8753	0.7353	1.4774	0.8494	1.18	0.4703	1.2015	0.5958	0.9936	1.2468
N6-acetyllysine	1.266	1.0581	0.9171	1.0668	1.8313	0.9154	1.4408	0.9025	1.3208	1.3192	1.1992	1.3677	1.2923	1.0646	1.0057	1.1117	0.8196	1.4972	1.1367	0.9306	1.4597	1.0129	0.6593	1.1099	1.0324	1.2374	1.0388	1.1242	1.3606	1.4748	0.9462	0.9436	0.8785	0.9589	0.7682	1.1565	0.7557	0.9957	1.3207	0.7339	0.8809	0.8268	0.8648	0.9987	1.0452	0.7462	0.8135	0.8035	0.7508
N2-acetyl,N6-methyllysine	1.1785	0.8283	0.8978	1.6334	0.688	0.4225	0.7866	0.903	0.8138	0.7523	0.4225	1.437	2.553	1.2271	1.4039	1.7326	0.5353	0.5477	1.1116	1.0238	0.689	0.8175	1.0161	1.1622	1.3852	2.4699	1.2515	1.1616	0.4225	0.4225	0.9839	1.2285	0.4225	0.4225	0.5171	1.0363	1.4012	1.4093	0.8356	0.8509	0.7142	0.7751	0.9035	0.6127	0.4225	0.7352	0.9471	0.7708	1.0767
N2,N6-diacetyllysine	0.5945	0.9808	0.9864	1.5057	1.3084	1.2026	0.9078	1.0532	1.7227	0.7383	1.2158	1.7293	0.816	1.4284	0.8564	0.757	1.0441	1.6908	0.775	0.6059	0.8752	0.7183	0.9977	1.065	0.8112	1.0023	1.0611	1.0033	1.1889	1.2847	1.1135	0.9565	1.4503	0.7323	1.0312	0.7501	0.7478	1.3744	1.4343	0.8229	0.8538	1.3406	0.8984	0.7401	0.8346	0.8966	0.7648	0.8673	1.0943
N6-methyllysine	0.8436	1.5244	0.9666	1.2111	1.379	0.9519	1.403	1.1999	0.8826	2.6716	1.4237	3.0674	1.5807	1.1595	1.3038	1.5118	1.2257	1.0334	1.2589	1.1969	1.6091	0.946	1.9416	1.7183	1.5968	1.9592	1.8033	1.0747	1.1218	1.275	1.1826	0.7783	0.302	0.5607	1.3463	0.9068	0.7052	0.694	0.5474	0.9348	0.8551	0.5204	1.6677	0.7196	0.9092	0.648	0.9254	0.9447	0.7025
N6,N6-dimethyllysine	0.9411	1.2973	0.9341	1.3026	1.0296	1.0671	1.0646	1.0276	1.0338	1.5787	1.3915	1.4246	1.3723	1.2019	1.1814	1.3459	1.2086	1.2347	1.0369	1.1219	1.1228	0.9453	1.3035	1.3638	1.2256	1.718	1.4253	1.1708	1.1518	1.2387	0.8226	0.8726	0.5754	0.6887	1.0799	0.9287	0.7527	0.8246	0.8535	0.9467	0.9374	0.7122	1.0716	0.7889	0.8339	0.769	0.9606	0.8941	0.8466
N6,N6,N6-trimethyllysine	1.0134	1.0337	0.9994	1.0609	1.182	0.9794	1.0234	0.8482	1.2326	1.0923	1.057	1.2122	1.1361	1.1876	1.0233	1.1137	1.0293	1.1699	0.9772	1.1564	0.9149	0.957	0.9062	1.1248	1.0139	1.2619	1.3135	1.1171	1.0886	1.1658	0.7626	0.8493	0.9319	0.9434	0.9952	0.9793	0.9475	0.9472	1.1155	0.7696	1.0001	1.075	1.0712	0.9541	0.8881	1.0518	0.9569	0.8965	0.9581
hydroxy-N6,N6,N6-trimethyllysine*	0.8926	1.2618	0.8899	1.5159	0.9867	0.8284	0.6053	0.813	1.3982	0.7219	1.0645	1.0133	1.0178	1.1084	0.9603	1.0328	1.0751	0.8525	1.1267	0.6202	1.3026	0.6194	0.5873	0.786	1.2534	1.0513	1.1848	0.9702	0.9824	0.9684	0.623	0.5173	1.1769	0.9574	1.1548	0.6113	0.7993	0.8281	0.9556	1.1827	0.7811	1.4262	1.0965	0.9734	1.2012	1.1054	0.8583	0.6884	1.3544
5-hydroxylysine	1.0156	1.0557	0.8592	1.0481	1.2923	0.9043	1.0855	0.8712	1.1733	1.0177	1.0818	1.0671	1.199	1.0312	0.8532	1.3003	0.8246	1.2383	0.8514	0.9988	1.0012	1.0291	0.8475	1.0846	0.9376	0.817	1.0411	1.0243	1.2091	1.3332	0.9279	0.8328	0.6885	0.8053	0.8701	0.8488	0.9758	0.9221	0.8172	1.0588	1.1642	0.8979	1.0028	0.8976	0.7086	0.8422	1.009	0.857	1.1077
5-(galactosylhydroxy)-L-lysine	0.7736	0.9776	0.6847	0.9803	0.9061	0.927	1.2977	1.5601	1.4438	1.5011	0.73	0.8315	0.905	1.3055	0.8491	1.4411	0.9019	0.6791	0.7296	0.7772	1.1823	1.004	0.996	1.3466	1.3372	0.7776	1.43	1.3727	1.0143	1.8319	1.6651	1.4115	0.9047	1.1744	0.8827	0.5256	1.1331	0.7279	1.4977	0.8036	1.2451	1.4344	0.8044	1.3288	1.2083	1.4482	0.8847	1.4675	1.878
fructosyllysine	0.9982	1.089	0.77	0.9277	1.527	0.8486	1.0086	0.7896	1.3486	1.038	1.0967	1.8693	1.1267	1.1849	0.9986	1.3885	0.8696	1.4569	0.9376	1.0243	1.2019	0.9399	0.7185	1.0072	1.0014	1.0381	1.1321	1.0675	1.0292	0.8929	0.534	0.7681	0.816	1.0124	0.8759	1.0245	1.0537	1.0861	0.9434	0.4936	1.0321	0.9703	1.3101	1.1099	0.8219	1.0074	1.0327	0.7983	0.8158
2-aminoadipate	0.5979	0.3071	0.4449	0.9037	1.0127	1.1418	0.6765	0.9645	1.2431	0.3071	1.2016	1.3213	0.8045	1.2118	0.8291	0.3071	0.4431	0.6185	0.3071	0.3671	0.3071	1.9663	0.3071	0.3071	0.7788	0.7487	0.3071	1.3458	1.0364	0.4208	1.3841	1.2628	1.0492	0.6989	0.3071	0.3071	0.3071	0.3071	1.177	0.3071	0.7366	0.9171	1.1597	0.3071	0.4444	1.6725	1.9261	1.435	1
2-oxoadipate	1.2064	0.9797	2.1916	0.932	2.6949	1.4883	1.2628	1.2879	1.8001	0.8401	1.9276	2.8689	1.368	1.2831	1.6316	0.897	0.586	0.7633	0.715	0.8358	1.598	1.0983	1.027	1.5693	1.0742	2.1215	0.9958	1.4077	0.6614	0.4721	0.6491	1.2097	0.2647	1.0772	1.0776	0.9618	1.105	0.7885	1.0431	0.9792	1.2462	0.911	0.7763	1.212	0.2616	1.0042	1.2768	0.919	0.6231
pipecolate	1.4084	1.0824	1.4586	1.0134	1.4339	0.9626	0.9992	1.0369	1.5354	1.3577	1.353	1.6821	1.2144	1.5002	1.5068	1.1856	1.0408	2.0032	1.0008	1.2083	1.3128	1.4485	0.9623	1.1935	0.9518	1.2765	1.3353	1.4745	1.3795	1.0513	0.7975	0.7856	0.754	0.7554	0.8018	0.6694	0.6531	0.6886	0.6552	0.5617	0.848	0.7361	0.9424	0.958	0.9313	1.0778	0.7893	1.0886	0.8074
6-oxopiperidine-2-carboxylate	1.3744	1.1369	1.3138	1.1637	1.571	1.3301	1.1917	1.0032	0.9816	0.8982	1.053	0.8083	1.7991	1.2203	1.2808	1.6747	1.3844	1.5205	1.721	1.2798	0.9867	1.5054	1.217	1.3779	0.691	0.8685	0.9349	1.7509	1.4015	0.5899	0.399	0.7102	0.8511	0.9968	0.8321	0.9938	1.0998	0.6567	0.7092	0.3625	0.9832	0.7528	1.5303	0.9434	1.0513	1.15	1.2266	0.9077	0.7174
N-acetyl-cadaverine	0.0731	0.0644	0.0644	0.0644	0.0644	1.7607	0.0644	0.0644	0.0644	0.0644	0.0865	0.0644	0.0644	0.0644	0.2808	0.2245	0.726	0.0644	0.0644	0.0644	0.0644	2.1346	8.5864	1.3276	0.0644	0.0644	0.9449	0.0644	0.0644	0.0644	0.3208	3.3889	2.3504	0.5188	2.5229	0.4137	0.906	2.2047	0.0644	1.4856	0.8947	2.8854	3.1045	1.9151	3.119	0.8617	0.0644	0.3681	0.1638
N,N-dimethyl-5-aminovalerate	0.9042	0.9832	0.4991	0.8403	0.4867	0.5118	0.8352	1.2938	1.0168	0.7207	0.5377	0.641	0.9781	0.3494	0.6885	0.9357	0.7061	0.8003	1.2795	0.8291	0.5876	0.6191	0.4627	0.8782	0.6558	1.2127	1.1924	0.7229	0.7159	0.6275	2.8262	1.1092	2.0209	1.0972	2.0803	0.8579	1.8622	1.6418	2.0012	1.1902	0.8844	1.2193	1.3016	1.0882	0.7683	2.0196	0.9264	1.6866	2.2456
N,N,N-trimethyl-5-aminovalerate	1.3881	0.9182	1.6828	0.5911	0.6535	0.6222	0.2585	0.9929	1.4507	0.6733	0.5719	0.5147	0.9583	0.6543	1.0071	0.3303	0.2085	0.3688	0.2859	0.899	0.3409	0.5672	0.4188	0.527	0.6089	0.5823	0.8451	1.3302	0.7214	0.5531	6.5241	2.7839	0.7578	1.7827	1.9519	2.0579	0.8655	4.7373	1.1614	1.1722	0.4158	1.0095	0.3445	1.3777	1.0599	1.6472	0.7317	1.0279	3.7562
phenylalanine	1.029	0.9704	1.1021	1.0004	0.8675	1.1997	0.8622	1.0564	1.0328	0.9721	1.0615	0.8747	1.1192	1.1685	1.1062	1.1203	1.138	1.0858	0.9723	1.0545	1.1559	1.0814	0.8873	1.03	0.8626	1.0548	1.0137	1.045	0.9582	1.08	0.8773	0.8978	0.9785	0.9169	1.1297	0.9321	1.0858	0.9761	0.8547	0.875	0.992	0.9759	1.0859	0.9984	1.0239	1.1816	0.9557	0.8905	0.8567
N-acetylphenylalanine	0.9631	0.7287	0.8782	0.5259	0.94	1.1514	1.0041	0.8282	0.8198	0.8363	1.3566	0.5909	1.1471	1.1146	1.3984	1.1399	1.2733	0.7052	1.0002	0.9065	1.1252	0.9367	0.3983	1.0997	0.9117	1.4408	0.4653	0.8851	0.4295	0.9034	0.4955	1.1681	1.0122	1.632	0.9858	1.2764	1.6818	0.8828	1.4413	0.4887	1.1321	0.5859	1.4673	1.0745	1.1405	0.5885	1.0898	1.0531	0.6928
1-carboxyethylphenylalanine	1.08	1.0189	2.0174	1.2498	1.1656	1.5817	1.2839	1.3342	1.2603	0.8701	1.1728	1.2636	1.4069	1.7902	1.5026	1.033	1.4137	1.0554	1.2099	1.1493	1.4604	0.8705	0.9165	1.1507	0.9562	1.9719	1.2362	1.6282	0.715	0.8648	0.5266	0.9154	0.9179	1.01	1.1693	0.7279	0.8963	0.729	0.8213	0.5479	0.8565	1.1944	0.8074	0.8403	1.0047	1.0971	0.8811	0.8601	0.634
phenylpyruvate	0.919	1.3054	1.3444	0.8279	0.9852	1.5877	0.9875	1.1206	1.4243	1.1444	1.0941	1.0901	1.2522	1.0713	1.6203	0.7912	1.3333	0.9865	0.8642	0.9765	1.4708	1.0038	0.6258	0.9444	0.8697	1.0478	1.3548	1.3969	0.9962	0.6791	1.1338	0.8153	1.1306	0.9652	1.532	0.8859	0.9618	1.5188	0.7059	0.7813	0.8762	1.0227	1.0146	0.903	0.6665	1.2226	1.0757	0.7738	0.666
phenyllactate (PLA)	1.1876	0.6663	1.5915	0.7233	1.4351	1.9676	1.8132	1.0106	1.0654	1.2179	1.6662	0.5571	1.3244	0.8357	1.1913	0.8613	3.1616	0.5007	2.2671	1.113	3.9425	0.9894	0.7141	1.0792	0.8866	1.3905	1.4818	0.9871	0.7233	1.821	0.5872	3.9667	10.7404	3.271	0.8557	0.8811	0.8876	0.929	0.2536	0.5782	0.5592	1.1509	0.7719	0.4937	3.7049	0.7794	0.732	0.5756	0.3878
phenylacetate	1.3034	0.5812	1.1033	0.9755	1.913	1.4623	1.2414	1.5355	1.207	0.587	1.352	0.3738	1.8206	0.2613	1.1003	1.7192	1.6781	0.7631	1.034	1.4477	0.9628	0.9891	1.6869	2.1509	1.2739	1.1018	1.0151	0.6478	0.531	0.3646	1.3149	0.7916	1.4277	0.8538	0.7722	0.4299	0.643	0.9363	1.5996	1.0213	0.8131	0.8583	1.2096	0.773	0.7926	1.0109	0.596	0.8026	0.5502
2-hydroxyphenylacetate	1.1824	1.0517	0.8268	1.1303	1.268	1.2839	0.7766	0.9841	1.3912	0.4512	1.2078	0.9661	0.7588	0.6385	0.8407	0.9557	2.3472	0.9422	1.0384	0.8442	0.9343	1.1709	1.0159	0.7366	0.692	1.4004	1.1129	0.8295	1.4381	0.9677	0.575	1.2078	2.0213	1.356	1.1253	1.2933	0.7435	1.3448	0.6743	0.7165	0.7647	1.248	0.9137	0.7955	1.7699	1.5495	0.967	0.9793	1.129
4-hydroxyphenylacetate	0.426	0.4018	0.8788	0.9752	1.7491	0.9248	8.6403	0.6223	0.9297	0.4771	1.0075	1.5492	0.9044	0.6889	0.4741	0.4421	0.9939	0.6276	0.7614	1.0968	3.9009	2.23	3.239	0.7803	0.4497	0.5098	3.3697	1.7457	0.9991	1.3394	1.2616	1.7674	3.8487	2.4389	0.8172	1.2573	1.0491	0.7452	0.635	1.6859	5.126	1.0539	1.5679	1.62	8.1971	1.149	0.777	0.8911	0.7337
tyrosine	0.9818	1.0477	1.0357	1.1412	1.3836	1.1634	1.141	0.7336	1.4358	1.2131	1.3839	0.709	1.355	1.4047	0.83	1.2047	0.9247	0.9173	0.7597	1.1399	0.9675	0.9264	0.8596	0.9619	0.5273	1.0376	1.0946	1.2624	0.7492	1.0256	0.9428	0.6954	0.4959	0.737	0.8711	1.0375	1.2725	0.8845	0.6142	1.3149	0.9116	0.7089	1.0619	0.8544	0.5317	1.6601	1.0675	0.7074	0.6986
N-acetyltyrosine	0.6809	0.9987	0.8239	0.821	1.1759	1.344	1.2549	0.7576	1.5066	1.2883	1.4495	0.8035	1.3102	1.2567	1.0068	1.0513	1.2505	0.7072	0.7465	1.0904	0.8532	0.83	0.7032	1.1401	0.8136	1.2984	0.6848	1.1405	0.5926	0.9637	0.9075	0.9867	0.7214	1.1891	1.0179	1.177	1.6224	0.7653	1.01	1.0112	1.0013	0.8316	1.086	0.9211	0.9093	1.3212	1.376	0.8828	0.7838
1-carboxyethyltyrosine	0.9179	1.0988	1.3926	1.4853	1.7154	1.5258	1.194	0.988	1.7068	1.2763	1.359	0.8351	1.5717	2.0886	1.056	1.0712	1.5603	0.8469	0.9569	1.1586	1.1208	0.6288	0.9782	0.9786	0.6691	1.7346	1.1806	1.6571	0.7591	0.8618	0.9526	0.9919	0.84	1.0559	1.2241	0.9861	1.1592	0.8068	0.6792	1.295	0.8587	1.0081	0.8954	0.829	0.7544	1.8897	1.3911	0.8359	0.6724
4-hydroxyphenylpyruvate	0.8204	0.7484	1.4824	0.9902	1.0149	0.6877	1.2294	0.4839	2.0884	0.9769	0.7881	3.2119	1.0098	1.6522	1.1902	0.9767	1.672	0.7896	0.4269	1.2169	1.4696	0.8945	0.6344	0.6185	0.692	1.5712	1.4818	1.2575	0.5885	0.9458	1.1437	0.4534	0.3077	0.7007	1.388	1.0176	1.4575	1.5987	0.962	0.8553	0.7752	0.7477	1.1603	1.2178	1.0351	1.9077	1.0522	0.7525	0.5847
3-(4-hydroxyphenyl)lactate (HPLA)	0.5825	0.664	0.7005	0.9217	1.3447	1.3862	0.9769	0.4637	1.3204	0.9004	1.1046	1.0452	0.9461	1.0712	0.9212	0.6919	1.1469	0.6485	0.6606	0.7126	0.699	0.4979	0.6015	1.3213	0.493	1.0169	0.903	1.2633	0.4467	0.7889	1.3331	1.5664	1.7303	1.5598	1.3943	0.98	1.6267	1.1883	0.8351	1.1764	0.7084	1.2739	0.887	0.8048	1.0746	1.5359	2.655	0.6795	0.7055
phenol sulfate	0.464	0.3918	0.7609	1.2604	0.9478	0.9722	0.6471	0.8532	1.3041	0.0857	0.8225	0.3926	0.3758	0.0225	1.0196	1.1456	1.0316	1.3978	0.8263	0.6729	0.1273	1.2979	1.8734	1.3201	0.2635	1.0682	0.9804	0.339	1.7908	1.2637	2.675	0.7086	2.3086	2.5177	2.6197	1.6336	0.6325	2.0875	1.4035	0.901	0.1799	1.3821	0.8096	0.4459	0.7678	1.0835	0.278	1.515	1.1638
phenol glucuronide	0.2505	0.2505	0.8158	0.8422	1.4958	0.5114	0.2505	0.8398	1.2091	0.2505	0.2505	0.2505	0.2505	0.2505	0.8536	1.9886	0.9938	0.2505	0.2505	0.4814	0.2505	0.8228	2.567	0.4113	0.2505	0.2505	0.2505	0.2505	1.0227	0.2505	4.6144	0.5903	1.5359	3.111	10.4689	1.9995	0.2505	0.6047	0.9214	0.2505	0.2505	0.7347	0.2505	0.3249	1.3065	4.583	0.8583	1.7676	0.2505
vanillactate	0.5324	0.814	0.7436	0.9316	0.7721	0.6794	1.0912	0.6668	1.2864	0.9746	0.8235	2.0491	0.7907	1.0151	0.8847	0.4215	1.3824	1.0793	0.4215	1.0884	0.6516	0.8999	0.8226	1.6116	0.8408	1.3683	1.1548	1.1531	1.1512	0.8382	1.2176	1.0401	1.448	1.2152	1.226	0.8873	1.0308	1.1019	1.5937	0.6795	0.8608	1.2622	0.8836	1	0.9197	0.67	1.2043	1.0465	1.3798
3-methoxytyrosine	0.8279	0.9023	0.8134	1.0623	1.0361	1.0159	1.4422	0.8927	1.1186	1.4504	1.6755	0.9133	1.4349	1.7623	1.0678	1.0358	1.0173	0.9987	0.7995	1.2995	1.0994	1.0433	1.0219	2.0581	0.7019	1.4584	1.0013	1.2015	0.771	0.9908	1.0607	0.7468	0.4074	0.6844	0.8935	0.7385	0.8724	0.6656	0.7613	1.0384	0.7444	0.519	0.6011	0.6369	0.4885	1.0293	1.1092	0.7871	0.9324
gentisate	1.2466	0.6992	2.0578	1.6686	1.4086	0.9368	1.5243	0.7695	1.7961	0.848	1.4352	0.8193	0.7928	0.4733	0.9459	1.5726	1.188	0.3681	0.9912	1.2624	1.59	1.0058	1.3723	1.3923	0.9472	1.4002	1.6764	0.5354	1.8915	1.238	0.3681	1.746	2.3605	0.9905	0.3681	0.788	0.8461	0.3681	0.3681	0.3681	0.5873	1.068	1	0.945	1.1625	0.7001	0.3681	0.6068	0.9936
dopamine 3-O-sulfate	0.935	0.9773	0.6618	0.9453	1.0627	0.7983	3.3814	0.6814	0.8638	0.8795	1.0447	1.0339	1.1946	0.7953	1.1614	0.9019	0.8116	0.9634	0.8933	0.9821	1.0185	1.4396	1.5457	1.1993	1.1584	0.6402	1.0321	0.881	0.874	0.8377	1.2687	0.5106	1.8395	1.1887	0.7491	0.7181	1.0777	1.1938	0.7913	0.8587	1.5316	1.2329	1.0895	1.0613	0.7866	1.0136	1.1281	1.4013	0.6346
p-cresol glucuronide*	1.1923	0.4233	5.8893	1.1714	6.4871	1.5252	1.9507	2.4824	1.9604	0.2523	1.0499	0.3184	1.4056	0.0558	2.6966	3.74	2.7107	0.5937	1.1646	2.715	0.6748	1.6019	3.5318	0.9265	1.1662	0.691	0.6782	0.566	1.0165	0.8694	0.9683	0.2655	1.3617	0.3945	0.9835	0.967	0.3787	1.0915	1.4147	0.5762	0.2487	0.7226	1.0591	0.8948	0.3457	1.0664	0.198	1.2119	0.2501
N-formylphenylalanine	0.7921	1.1608	1.0648	1.1559	0.88	1.2629	1.1047	1.063	1.006	1.1292	1.036	0.7638	1.3283	1.2214	1.1379	0.9291	0.9804	0.9204	0.8412	0.9295	1.3851	0.9571	0.9206	0.9461	1.1738	0.8948	0.9441	1.1024	1.0685	1.0445	1.0132	0.921	1.0621	1.1528	1.231	0.9464	1.0334	1.0409	0.9094	0.938	0.9055	1.1166	0.9421	1.081	0.9972	1.0447	0.9617	0.8841	1.02
vanillic alcohol sulfate	0.4131	1.3994	0.5419	1.4038	0.8101	1.1206	0.5275	0.6577	1.7499	0.5015	1.0013	1.2703	0.7955	0.8784	1.0466	0.843	1.294	0.8602	1.3956	0.8855	0.6484	0.8496	1.3277	0.7275	0.4329	2.3704	1.2559	1.8475	0.5876	0.6091	0.4914	0.3664	0.8919	0.8743	0.9987	1.2544	1.233	1.7465	2.3529	0.3667	0.526	1.8164	0.8058	0.8897	0.6004	1.4954	1.0801	1.1771	1.2283
4-hydroxycinnamate sulfate	0.7586	1.0413	0.426	0.9616	0.6158	1.1295	0.6054	0.8622	1.1852	0.4313	0.9802	1.1251	2.3567	0.5235	0.9844	0.7734	1.7849	1.3202	0.7554	0.8867	0.7128	0.9904	0.7511	0.4813	0.5835	1.5616	0.7691	1.1054	0.5203	0.5289	0.4996	0.4417	1.0382	1.1521	0.963	1.7135	2.6937	1.6727	2.367	0.9344	1.4283	0.9532	1.0539	1.0096	0.5685	1.3272	2.2901	1.2326	1.9218
catechol glucuronide	0.5047	1	0.9041	2.6014	8.1712	1.323	2.0816	3.0301	0.6607	0.2204	0.6164	0.4568	0.4017	0.2204	2.4731	3.399	1.1478	2.4709	0.567	2.3952	0.2204	3.0852	1.973	0.8449	0.4812	0.7878	1.1114	1.0676	3.0306	1.8119	0.8573	0.2204	1.0091	0.4358	0.4939	1.0878	0.7886	1.5162	3.2551	0.407	0.2204	0.5709	0.6304	0.5726	0.255	1.1061	0.2204	1.4714	0.5364
tryptophan	0.9296	1.0601	0.8849	1.0588	1.0704	0.9086	1.045	0.8865	0.9979	1.0623	1.1384	1.1567	1.0562	1.1131	1.0293	1.1123	1.014	1.0647	0.968	1.0943	1.1014	1.1123	0.9611	0.8774	1.0519	1.1037	1.0187	1.014	1.0563	1.1251	0.9876	0.9333	1.0021	0.9886	1.1046	1.1203	1.0185	0.9291	0.9292	0.9036	1.0355	0.928	1.2175	0.9741	0.734	0.9905	1.048	0.9371	0.8822
N-acetyltryptophan	0.8966	0.9046	0.6435	0.9352	1.0496	1.0173	0.9954	0.7034	1.0625	0.9268	1.3232	0.9479	1.4983	0.9587	1.0873	1.0594	1.2093	0.7535	1.2254	1.0238	0.9332	0.9139	0.6819	1.0399	1.2383	1.6302	0.6689	0.9336	0.7577	1.0495	0.7416	1.136	1.3678	1.8492	0.9123	1.3731	1.4429	0.9426	1.8233	0.7202	1.0412	0.794	1.4575	0.9422	0.7873	0.7188	1.2967	1.1193	0.7679
C-glycosyltryptophan	0.7783	0.975	0.6575	1.2609	0.8083	1.1237	0.7828	0.881	0.8427	0.7565	0.9014	1.0848	0.894	0.9299	0.8421	0.8295	1.121	1.0352	1.0486	0.757	0.6317	0.8131	0.8601	0.8502	0.6651	1.3232	0.9112	1.2219	0.8406	0.9486	1.1933	0.9218	1.337	1.2413	0.8981	0.7688	1.1718	1.0129	1.8257	1.0096	1.0891	1.4525	0.8112	0.8618	0.9781	1.062	1.1587	1.0199	1.175
kynurenine	0.5953	0.9745	0.7298	1.1685	1.0857	1.2252	0.8347	0.756	0.996	0.8927	0.9988	1.7443	0.6637	0.7282	0.9696	0.7251	1.1741	1.2002	0.7366	0.7756	0.7349	1.073	0.7604	0.6703	1.0484	1.2726	0.9089	1.0012	0.9926	1.2439	0.778	1.0254	1.5876	1.1277	0.9967	1.4215	1.8912	1.315	1.6803	0.7918	0.9177	0.9155	1.3305	1.2207	0.6524	1.1567	0.9282	0.8757	1.1569
N-acetylkynurenine (2)	0.5214	0.7196	0.4644	1.4925	0.7802	0.9836	0.3846	0.7057	1.85	0.4389	1.1349	2.7513	0.6338	0.7616	0.6996	0.4281	1.607	1.1538	0.7157	0.4635	0.5476	0.7592	0.8626	0.7674	1.0143	1.3179	1.0193	1.0708	1.0099	1.8679	0.6999	0.9326	1.8791	1.2484	0.8265	0.8939	1.4278	1.55	2.589	0.7753	0.8049	1.3865	1.2081	1.104	0.595	1.2231	1.0107	0.9901	1.418
kynurenate	0.6687	0.9693	1.2086	1.1342	0.8574	0.9639	0.4593	0.9224	0.8449	0.7764	0.6759	1.2227	0.787	0.9857	0.6944	0.774	0.818	0.9224	0.8446	0.6386	0.2776	0.746	0.5017	0.5649	0.5615	0.9594	0.9288	1.0172	0.8987	0.68	2.5542	1.3936	2.6155	1.1298	1.7051	1.2893	1.8547	2.0601	2.0861	0.6571	0.9977	14.2921	0.9913	1.2272	1.8889	4.3192	1.4852	0.9921	1.6502
N-formylanthranilic acid	1.1808	0.8306	0.8591	0.7701	1.1251	1.0225	1.0884	0.9161	1.2542	0.4923	1.6302	0.7523	0.8151	0.4213	0.6799	0.602	2.0261	1.0327	0.9949	0.9576	0.9744	1.5803	1.7659	1.3023	0.5945	1.5816	1.2291	0.7666	1.8143	3.0544	0.8994	0.8073	2.1808	1.2101	0.7158	1.0947	0.6302	1.3094	1.1275	0.6455	0.7436	1.0538	1.0051	1.1634	1.877	0.9021	0.614	1.4618	0.9777
picolinate	0.443	0.443	0.7555	0.443	0.8065	0.443	0.443	0.4902	1.0564	0.7438	0.5527	1.4819	0.6381	1.0376	1.2586	0.443	0.7049	0.4846	0.443	0.443	0.443	0.443	0.443	0.6477	0.9996	0.443	0.7641	2.2719	0.7514	0.443	1.4582	0.8214	1.5386	0.7243	1.4968	1.0944	1.026	1.4636	3.4252	1.0582	0.7882	0.8073	1.0376	1.4652	0.443	1.1256	0.8988	0.443	1.4184
serotonin	0.0122	3.1216	1.6664	2.5849	1.6905	1.6881	1.0407	0.4667	1.7099	1.2189	0.7067	0.7573	0.5771	0.6211	1	1.1401	0.7514	1.63	0.1643	0.0951	0.1353	0.0076	0.5809	0.2175	1.4733	0.0568	2.5832	1.3035	0.063	0.3566	0.9867	0.8047	0.0128	1.6212	0.4482	1.0955	1.1057	1.1735	1.0925	1.2771	0.0084	0.6823	0.0014	0.1703	0.0014	1.283	0.0074	0.373	1.8975
5-hydroxyindoleacetate	0.9889	0.9897	1.2035	1.0349	0.8423	1.3136	0.8417	1.0306	1.0062	0.3275	2.3871	1.1084	1.0962	0.7517	0.9013	0.5352	1.854	1.362	0.797	0.9463	0.917	0.4074	1.5311	1.4971	0.3275	0.3275	1.0026	1.1471	1.9087	2.0518	1.0869	0.971	0.7835	1.1419	0.3275	0.3275	0.3275	0.3275	0.9127	0.9505	0.6244	1.307	0.5855	0.6662	1.5119	1.1642	0.7346	1.441	0.5705
indolelactate	1.0558	0.6864	1.0913	0.7321	1.09	1.8382	1.2272	0.6296	1.3747	0.788	1.2359	1.149	0.9557	0.7266	0.9072	0.6475	2.1495	0.8109	1.0012	0.7008	1.6801	0.6716	0.7013	0.9897	0.8861	1.4093	0.9988	0.8765	0.8491	1.0675	1.0225	3.8881	4.7634	2.4426	1.7018	1.3377	1.184	1.993	0.7239	0.8969	0.7623	2.0972	1.074	0.6585	1.8288	0.9663	1.4745	0.9703	0.6547
indoleacetate	0.6514	0.988	1.0189	1.473	0.8615	1.9997	0.9156	1.2157	1.79	0.5681	1.8594	0.9302	1.6616	0.7326	1.4123	1.1801	2.2992	1.1294	0.7509	0.8514	0.7862	1.2083	1.4908	1.2596	0.774	1.8577	1.6004	1.1604	1.5675	0.8531	1.012	1.1244	1.8945	0.7523	1.1515	0.9266	0.7998	0.8573	0.9229	1.0299	0.8154	0.8928	0.7681	0.8948	21.704	0.9724	0.95	0.9744	1.2368
indoleacrylate	1.535	0.7716	1.7501	0.929	0.5095	3.3783	0.9716	2.3727	2.6432	0.4965	1.3869	0.1839	0.9214	0.0785	1.8822	1.9578	2.8841	0.69	1.0837	0.7179	0.2972	1.5998	2.8964	2.1452	0.2822	1.4196	1.509	0.2823	3.1698	1.2883	1.69	1.0959	2.3708	0.8132	1.1559	0.6261	0.6998	1.6213	0.9481	1.2218	0.4942	1.1956	0.7408	0.5614	0.5954	1.3917	0.4429	1.8294	0.8792
indolepropionate	1.22	0.4785	1.222	1.0117	0.4137	2.4942	0.7504	1.1999	1.7045	0.2467	0.8361	0.1737	0.3451	0.0243	1.1625	1.4243	1.8504	0.7951	1.0295	0.5375	0.2797	1.1571	1.9394	1.0995	0.2225	0.7645	0.6462	0.2264	1.8323	1.629	1.5106	1.2119	2.6295	1.0643	1.1631	0.792	0.7644	2.0193	0.757	0.9944	0.4484	1.4833	0.8234	0.7085	0.6934	1.0084	0.3589	1.4831	0.6958
indole-3-carboxylate	0.6754	0.9764	0.951	0.9488	0.525	1.1416	0.8309	1.5714	1.169	0.9541	1.3349	1.0208	1.868	0.7321	0.8838	0.7966	1.2035	1.1753	0.8019	1.0039	0.5714	0.7496	0.7347	1.0746	1.0635	1.0254	0.9961	0.939	1.5022	1.0393	1.233	1.2982	1.3343	0.9709	0.864	0.8237	0.7658	0.8299	1.0549	1.6392	0.9638	1.0145	0.9389	1.0815	1.0789	0.9702	1.0585	1.0619	1.2239
7-hydroxyindole sulfate	0.4729	0.4187	0.9185	1.0044	0.3196	0.378	0.3882	2.3651	2.9725	1.7224	0.3392	0.6998	0.8607	0.5377	0.2353	0.3461	0.2098	0.3817	0.4334	2.4099	0.1729	1.3215	0.397	1.2788	0.2422	0.6258	1.0488	4.0324	1.2609	1.3603	7.9543	2.0572	1.6525	0.8063	1.291	1.0549	0.4117	2.2941	2.1562	0.836	0.1729	1.2752	0.6851	0.8538	0.5604	1.3428	0.6715	15.7918	2.697
3-indoxyl sulfate	0.6435	0.5896	1.0419	0.7488	1.0202	1.3008	1.5265	0.9887	1.4438	0.2966	1.0113	0.7396	0.763	0.1414	0.6048	0.7541	0.8687	1.0973	0.9292	0.9801	0.4004	1.2451	0.9122	1.6018	0.6511	1.2357	0.7437	0.7822	1.2904	1.5451	1.106	0.7835	2.7045	1.9572	1.1587	1.3761	0.5545	1.626	2.0554	0.6796	0.5138	1.2868	1.2903	0.8113	0.4397	0.7549	0.4794	3.5595	1.3397
leucine	0.9625	1.0739	1.1819	1.0658	0.9991	1.0789	1.0724	0.9826	1.1183	0.9689	1.0589	0.8336	1.15	1.1535	1.259	1.1125	1.01	1.1093	0.8719	1.0701	1.0652	1.1887	1.0225	0.9639	1.0928	1.3015	1.1013	1.0645	0.9429	0.9147	0.7091	0.8466	0.747	0.8542	1.0199	1.0443	0.998	1.0776	0.8442	0.8325	1.0009	0.9012	1.0834	0.9152	0.9621	1.039	0.9272	1.0393	0.7684
N-acetylleucine	0.9806	0.9477	1.1713	0.6908	1.0929	1.1127	1.1673	0.9913	0.8191	0.8647	1.1743	0.5679	1.139	1.3411	1.6091	1.3209	0.8697	0.7152	0.9972	0.9418	1.0942	1.0127	0.481	1.0424	0.8874	1.4048	0.531	0.8117	0.5864	0.7218	0.4442	1.0192	0.9377	1.3684	1.113	1.2482	1.4911	1.1587	1.0939	0.5775	1.0752	0.5506	1.3093	0.8627	1.0371	0.7226	1.0216	0.9965	0.6462
1-carboxyethylleucine	1.0405	1.169	1.8484	1.1826	1.207	1.3679	1.3686	1.1342	1.2095	0.8891	1.012	1.1746	1.3354	1.5172	1.4221	1.1548	1.1847	1.0412	0.9906	1.02	1.1507	0.8703	0.9142	0.9011	1.0619	1.83	0.8678	1.3731	0.7276	0.6981	0.5323	0.9565	0.9259	1.0523	1.3268	1.0225	0.8503	1.0196	0.7637	0.6529	0.8285	1.0625	0.9385	0.6897	0.857	1.1484	0.9481	0.7904	0.5199
4-methyl-2-oxopentanoate	0.9393	0.9297	0.9927	1.0817	1.1337	1.1515	0.9536	1.4117	1.1432	0.9573	0.9129	0.8261	0.6594	1.1545	1.2724	1.4171	0.9557	1.1847	0.8748	1.0792	1.3126	1.3527	1.0105	1.0105	1.0683	1.1859	1.0322	1.1417	0.9167	0.8256	0.6448	0.9256	0.6281	0.9281	1.3146	1.3604	0.926	1.1237	0.6922	1.0788	1.0097	1.1444	1.0552	0.9152	0.6599	0.9387	1.1495	1.2263	1.0073
alpha-hydroxyisocaproate	1.6293	1.1378	2.0107	0.9494	1.8829	1.5757	1.9776	0.759	0.7517	0.8523	1.4517	1.0678	2.4849	1.3041	1.2202	1.3657	1.1242	0.8868	1.0969	1.4218	2.7729	1.5665	0.684	1.158	2.6533	0.7479	1.1716	0.9257	0.9502	0.9531	0.6733	4.3517	6.6191	1.9713	1.1791	1.1252	0.9403	0.8309	0.5318	0.9611	0.9752	0.8386	0.7119	0.8296	3.5816	1.0699	0.6875	0.9792	0.5294
isovalerate (C5)	0.8884	0.9922	0.8793	1.0035	1.2254	1.2374	1.1438	1.3241	0.8594	1.3544	0.7639	0.8983	0.8367	0.9298	1.4583	1.508	0.751	1.2069	0.7543	1.1493	0.9907	1.2244	1.029	1.0107	0.9282	0.8886	0.8123	0.8409	0.8608	0.8343	0.9364	1.1092	1.1523	1.5769	1.3824	1.3404	1.0155	1.0576	0.793	1.0467	0.7108	0.9953	1.0584	1.0387	0.9965	1.1228	1.0432	1.2006	1.0138
isovalerylglycine	0.7797	1.1529	0.9365	1.3627	1.1128	0.9505	1.0337	1.0696	1.0014	1.9389	1.0493	0.6879	0.9687	0.9218	1.3512	1.0099	0.9256	0.9678	0.6159	0.8528	1.4654	0.9221	1.12	1.3667	1.0738	0.8354	0.9344	1.0692	1.3848	0.9986	1.1167	1.0586	1.0608	1.0251	1.3178	1.1044	1.1557	1.7574	0.8279	0.6508	0.8227	1.5568	1.0847	0.7219	1.1711	0.9617	0.7385	1.2634	0.8225
isovalerylcarnitine (C5)	2.0978	1.338	0.6088	0.4456	0.9043	0.8017	1.0399	0.624	0.986	0.6647	1.202	1.9406	1.2042	0.9008	1.7898	1.3551	0.8674	1.8016	1.3086	1.283	1.1205	1.5352	0.999	1.4274	0.5132	0.8873	1.442	1.0626	0.7143	0.581	1.0881	0.7223	0.7463	0.9837	1.001	0.4005	0.8478	1.1849	1.3936	0.5435	0.7269	0.7018	1.0422	0.7605	1.7809	0.7475	0.4722	0.9957	1.2885
beta-hydroxyisovalerate	1.7885	0.9198	0.9044	1.5299	1.214	1.5647	0.65	1.1255	1.1092	0.7595	0.9983	1.3918	1.0907	1.1022	1.6692	0.9576	1.0869	0.7559	1.4527	1.1858	0.9026	1.2437	0.9785	1.2685	1.3303	1.1783	1.0479	1.07	1.0474	0.9689	0.8281	1.5621	1.4974	1.0758	1.3723	0.9433	1.0017	0.9829	1.1721	0.8856	0.9404	0.7833	0.8743	0.8389	1.473	0.9889	0.9212	0.8546	0.8724
3-methylglutaconate	1.3891	0.8862	1.4515	0.7617	1.8109	1.3598	1.0151	0.7668	1.6843	0.9042	0.9471	1.6952	0.993	1.3036	1.3154	0.7904	1.3466	1.0298	0.7207	1.2108	1.5626	1.2258	1.8031	1.173	0.6556	1.3646	1.5104	1.007	0.9788	1.1247	0.5008	0.6824	1.3058	1.3507	0.8604	0.9573	0.7279	1.1052	0.8886	0.7703	0.9338	0.9562	1.3124	0.907	1.3809	1.0781	0.6946	1.1166	0.5135
isoleucine	0.9713	1.0711	1.1441	1.0657	0.8853	1.1404	1.0482	1.1813	1.0039	1.0005	1.0221	0.7284	1.0927	1.1931	1.3008	1.0387	1.1098	0.9375	0.9564	1.0432	0.9993	1.1911	0.9521	0.9544	1.0307	1.3654	0.9655	1.1433	0.992	0.9196	0.792	0.8989	0.8361	0.8769	1.1505	1.0112	1.0867	1.0336	0.8871	0.9158	1.0421	0.9839	1.0104	0.9724	1.1873	1.1552	0.9745	1.0135	0.8617
N-acetylisoleucine	0.9113	0.9034	0.9904	0.6432	0.905	1.1621	1.1288	1.0288	0.7671	0.8881	1.2154	0.6461	1.2272	1.1444	1.5564	1.2684	0.8687	0.7096	1.0674	1.0183	1.0674	0.8894	0.4413	0.859	1.0545	1.5533	0.4689	0.9246	0.6421	0.7731	0.4397	1.0559	1.1883	1.5742	1.1726	1.4441	1.6361	1.1051	1.3306	0.5623	1.065	0.6027	1.5567	0.9414	1.1657	0.6935	1.0034	0.9656	0.6193
1-carboxyethylisoleucine	0.979	1.149	1.615	1.0177	1.3073	1.1435	1.6025	0.947	1.1361	0.8897	1.0724	1.2791	1.3587	1.3356	1.4106	0.9954	1.4038	0.9472	1.285	0.8841	1.1498	0.7909	0.6284	1.1494	1.3963	1.8734	0.9574	1.6973	1.0434	0.6986	0.432	1.4043	1.2343	1.2655	1.1417	1.0737	0.9244	1.0214	0.7199	0.7989	0.7518	1.0046	1.045	0.9755	0.9838	1.142	0.7185	0.9438	0.8035
3-methyl-2-oxovalerate	1.0864	1.0079	0.9659	1.1043	1.1967	1.1334	0.9899	1.3375	1.2065	0.9123	0.9138	1.0504	0.7183	1.1808	1.309	1.513	0.978	1.1535	0.8962	1.0287	1.276	1.4164	0.9794	0.9265	1.2371	1.1746	0.992	1.238	0.9729	0.8483	0.6577	0.8591	0.7328	0.9845	1.4105	1.3732	1.021	1.1272	0.734	1.0779	0.9857	1.1721	1.2561	0.9791	0.7822	0.9921	1.1812	1.1514	0.9835
2-hydroxy-3-methylvalerate	1.1739	0.7212	1.6981	0.8353	1.6495	1.2831	1.4102	0.7949	0.9432	0.9201	1.5018	1.7202	1.1843	0.9243	1.2645	0.9802	1.2796	0.764	1.7195	1.128	2.6019	1.159	0.8382	0.9508	2.6896	0.813	1.2669	1.3281	1.3043	1.0439	0.7369	3.8684	12.255	3.3147	0.9297	1.0842	0.9428	0.664	0.4203	0.6364	1.1641	0.8918	0.8795	0.6661	9.6666	1.2247	0.5544	1.0198	0.5514
3-hydroxy-2-ethylpropionate	1.4213	1.1018	1.3308	1.6032	0.9995	1.5403	0.8769	1.6932	1.1987	0.8704	1.0005	1.0127	1.6333	1.1618	1.7096	1.2928	0.8744	0.6953	0.5737	0.935	1.2177	1.4003	0.9635	1.3607	1.7848	2.0629	1.1822	1.5607	0.9265	1.1509	0.8913	1.1206	0.6409	0.6646	1.2544	0.9888	0.9211	0.8661	1.5482	0.8345	0.7871	0.7161	0.847	0.7118	0.7385	1.5628	1.1678	1.1299	0.9845
ethylmalonate	1.1539	0.8533	1.2771	0.9551	1.2887	0.9986	0.6869	0.9997	1.1974	0.7336	0.9939	1.0467	0.7042	0.9954	1.0003	1.0341	1.3099	1.021	1.0645	1.1663	0.7655	0.9171	1.0681	1.2153	0.9905	1.1942	1.5125	0.8425	0.7382	0.8318	1.4098	0.8734	1.003	1.1888	1.0532	0.9676	1.459	0.7387	1.2051	1.6849	1.2564	1.3237	1.3713	0.8955	1.0537	0.9941	0.8819	1.0575	1.0553
methylsuccinate	2.5176	1.5399	1.702	1.0441	0.7848	0.9907	0.7035	0.9131	1.7329	1.9053	1.5153	0.9086	2.9419	1.9347	1.5256	0.8924	1.9459	1.468	1.1065	1.4519	1.0077	1.4943	1.327	2.0233	1.7264	1.9576	1.497	0.956	0.9811	1.4598	0.804	0.8715	1.1752	0.7125	0.9923	0.6653	1.0981	0.3804	0.8951	1.2648	0.8984	0.7931	0.9061	1.0174	2.4259	0.9422	0.5229	1.6283	0.6472
valine	1.0425	1.0737	1.0395	1.0221	0.9086	0.9688	1.0239	0.873	1.0195	0.8617	0.9648	1.0913	1.2315	1.0732	1.1209	1.0901	0.911	1.0702	0.8196	0.9755	1.0059	1.1421	0.8542	0.8763	1.0274	1.2183	1.0549	1.0409	0.9941	0.8212	0.6754	0.7525	0.8224	0.9268	1.1233	1.0894	1.1002	1.2096	0.8477	0.9388	1.0445	0.9371	1.222	1.0363	0.9205	1.1289	0.9536	0.9941	0.7303
N-acetylvaline	0.9883	1.1954	1.1593	0.7909	1.0001	0.9326	1.0053	0.9198	0.7925	0.7996	0.9748	1.0444	1.1619	1.0701	1.4719	1.4989	0.8717	0.8657	0.9857	1.0234	0.8842	0.9178	0.6606	0.7221	1.0171	1.2297	0.5725	1.1331	0.7083	0.7907	0.7537	0.9999	1.0055	1.2966	1.6161	1.3076	1.4886	1.1815	1.0081	0.7528	1.0491	0.8984	1.3437	0.9478	1.0073	1.0834	1.0659	1.0053	0.7198
1-carboxyethylvaline	1.1992	1.3036	2.1817	1.0009	1.5376	0.9877	1.1715	1.1747	1.1723	0.9592	1.0022	2.1403	1.2274	1.7866	1.4552	1.0484	0.9863	0.9383	1.1806	1.5005	0.9415	0.7761	1.0417	0.8493	1.5073	1.7516	0.9126	1.5745	0.9071	0.6866	0.7124	1.3219	1.2226	0.9572	1.0849	1.0913	0.8598	0.936	0.9187	0.7387	0.9386	1.2114	1.4938	0.7568	0.9991	1.5885	1.0651	1.1495	0.5636
3-methyl-2-oxobutyrate	1.0561	0.866	0.966	1.0901	1.0087	0.9441	0.8837	1.044	1.0521	0.8177	0.7862	1.1022	0.7686	1.1515	1.1444	1.2029	0.7959	0.8955	0.6635	0.8518	1.0805	1.2312	0.8896	0.8199	1.1395	1.1067	0.9362	1.1144	1.0135	0.8121	0.7124	0.8262	0.6726	1.0225	1.5596	1.4797	1.0707	1.2215	0.7932	1.3365	1.0272	1.3512	1.1388	0.8774	0.7112	1.0211	1.1994	1.2053	0.9913
alpha-hydroxyisovalerate	1.2855	0.7481	0.9153	1.5766	1.2377	1.1027	0.6075	0.788	0.9821	1.0144	1.3289	1.3763	0.8422	1.0132	0.8246	0.6175	1.4589	0.7197	0.8748	0.7641	1.5014	1.1404	1.1465	1.3906	1.8456	1.2367	1.1812	1.0226	1.6075	0.9794	0.5239	2.3048	6.2936	1.8245	1.0318	1.4671	1.6512	0.9123	0.4926	0.6201	0.903	1.0907	1.3182	0.8287	2.8946	0.9686	0.8702	0.9868	0.6825
isobutyrylcarnitine (C4)	1.6542	1.1117	0.4618	1.0696	0.6858	1.0004	0.4818	0.8675	1.3704	0.457	1.1743	1.2091	1.04	0.5394	1.3438	1.244	1.1396	2.3021	1.1527	0.8885	0.673	1.0185	0.8538	0.8559	0.6525	0.9734	1.1348	1.3185	1.0343	0.6049	0.9926	1.137	0.4733	1.0662	1.2584	0.6283	1.2096	1.1562	0.8276	0.5237	1.0935	0.915	0.9462	0.5591	2.0742	0.9608	0.2912	0.7704	1.2179
isobutyrylglycine (C4)	0.8015	0.9778	0.9818	1.0492	0.9525	0.9725	1.051	0.861	1.0851	1.1601	0.9647	0.8533	1.0437	1.1034	1.0714	0.9781	0.9263	1.026	0.8145	0.9629	1.1416	0.9278	1.1178	0.849	1.2765	1.0877	0.9152	1.0805	1.0893	0.8153	0.9738	0.6165	1.0924	1.1604	1.2553	1.0765	1.0391	1.2942	0.992	0.8743	1.0172	0.9426	0.928	1.0825	1.3359	1.0526	1.1317	1.0638	1.0055
3-hydroxyisobutyrate	0.4566	0.3359	0.3359	2.1339	0.3359	0.3359	0.3957	0.3359	0.3359	0.3359	0.3359	1.1816	1.5139	0.3359	0.3359	0.3359	0.3359	0.3359	0.3359	0.3359	0.6783	0.3359	1.3578	0.3359	1.0124	0.3359	1.8277	0.3359	0.3359	0.3359	0.3359	0.3359	0.8805	1.3762	1.3916	0.3359	0.3359	1.1176	0.9927	0.7278	0.8716	1.2637	1.749	0.8283	0.3359	2.2015	0.9371	0.3359	0.3359
2,3-dihydroxy-2-methylbutyrate	0.9349	1.36	1.4233	1.1632	1.9152	1.1804	1.608	1.4802	1.5561	1.0735	0.9363	2.2753	1.071	2.0101	1.3621	1.3027	0.9771	1.0026	1.1473	1.2613	1.2518	0.9267	0.979	0.8275	0.9124	1.8078	1.1859	1.114	1.1616	0.834	0.7374	1.3469	1.5852	0.9974	1.1128	0.949	1.103	1.3173	0.9188	0.6386	0.761	0.8476	1.245	0.634	1.0904	1.0255	0.8012	0.7968	0.6113
methionine	0.8045	1.0635	1.1414	1.1171	1.6281	1.2773	0.9183	0.9321	1.3216	0.7929	1.1942	1.2829	1.2616	1.3134	1.157	1.0998	1.0762	1.2714	1.0769	1.1385	1.2259	1.3352	1.1075	1.1944	0.9045	1.0138	1.1148	1.105	0.9527	0.8948	0.5988	0.7268	0.8144	0.8291	0.8973	0.9731	0.9106	0.9555	0.7295	0.6536	1.0838	0.8633	1.139	1.0134	0.7509	1.1941	0.9221	0.8039	0.8502
N-acetylmethionine	0.906	1.1498	1.4615	0.9488	1.7026	1.2801	0.9178	1.1077	1.137	0.8126	1.3087	1.1625	1.5859	1.3533	1.3851	1.1396	1.1182	0.8563	1.0066	1.1297	1.2043	0.9934	0.7802	1.1818	0.8213	1.1468	0.7409	1.1448	0.6459	0.7721	0.584	0.7559	0.8068	1.0713	1.2365	1.0068	1.1899	1.2854	0.7408	0.5432	0.976	0.6407	0.8411	0.7628	0.7158	0.9692	0.8892	1.0115	0.825
N-formylmethionine	0.7897	1.1919	1.386	1.2069	1.3751	1.2503	0.97	0.9667	1.2472	0.9848	1.2829	1.1135	1.1307	1.3341	1.1944	1.0084	1.0578	1.0125	0.8182	1.0812	1.3459	0.9392	1.1171	1.174	1.0319	1.0637	0.9834	1.1218	0.9334	0.972	0.6923	0.9097	0.9923	1.0018	1.1831	0.866	1.0232	1.0535	0.9066	0.7256	0.9982	0.9808	0.9734	0.9658	0.9183	0.8821	0.9038	0.9604	1.0452
S-methylmethionine	0.8537	1.2662	1.5012	0.922	1.6904	1.6073	0.9461	1.0583	1.8921	1.2762	0.8209	0.9543	1.8771	2.0806	1.3859	1.0697	1.476	1.2942	2.8514	2.7135	1.453	1.0881	1.2008	0.9543	0.6594	1.5388	1.2898	2.1861	1.0886	0.6823	0.4583	0.9845	0.4347	0.5961	1.2578	0.654	1.1643	1.5398	0.5748	0.9153	1.1164	0.7345	0.9502	0.8464	0.9516	1.5819	0.9241	0.5894	0.6261
methionine sulfone	1.1825	0.837	0.8157	1.1037	0.6783	0.8882	0.9617	0.8803	1.0171	0.9797	1.1077	1.105	0.9891	1.1025	0.7227	0.9404	1.0881	1.2667	1.1147	0.9758	0.9659	0.9978	1.1594	1.0301	0.7344	1.198	1.2999	1.0325	1.1564	0.9608	0.9676	1.1355	0.7514	0.7685	1.0548	0.8604	1.0022	1.1503	1.1921	0.8394	1.1423	0.9374	1.0914	0.9931	0.9406	1.1705	1.0056	1.0608	1.0435
methionine sulfoxide	0.9821	1.0845	1.1474	1.0258	1.5869	1.1627	0.9433	0.8811	1.3433	0.9629	1.077	1.1289	1.2376	1.2968	1.1748	1.1505	1.0372	1.1145	1.0727	0.9953	1.0847	1.0688	1.0705	1.1835	0.8713	1.0371	1.1588	1.1749	1.0841	1.1378	0.6048	0.8079	0.7561	0.7976	0.9565	0.9157	0.9552	1.0466	0.769	0.5555	1.119	0.7831	1.0696	0.9513	0.7974	1.1856	0.9527	0.9041	0.7663
N-acetylmethionine sulfoxide	0.9659	1.344	0.606	0.7712	1.4009	1.3267	1.328	1.6501	0.8934	1.3463	0.7048	0.6156	1.215	2.1288	1.2918	1.4188	0.9739	0.9587	1.071	0.903	0.5528	0.5104	0.6284	0.5946	0.3685	1.0873	0.8379	1.138	1.3814	0.597	0.4061	0.8456	0.5992	1.1743	0.9538	1.2758	1.5114	1.3742	0.6136	0.309	0.7592	0.933	0.9015	0.895	1.437	1.5907	1.0864	1.312	1.0284
4-methylthio-2-oxobutanoate	0.6284	1.1732	1.2488	1.3055	1.9621	1.4716	0.9986	0.725	1.7577	1.1239	1.138	1.6984	1.1291	1.1614	1.2051	0.9949	0.9966	1.4755	1.0014	0.9246	1.4334	1.2698	1.1314	1.0228	0.9797	0.8427	1.3086	1.1722	1.2034	0.761	0.5051	0.8752	0.7971	0.992	0.9324	0.7742	0.7094	1.0873	0.55	0.7941	1.4089	0.8208	1.1905	1.0271	0.4899	1.2767	1.0888	0.7988	0.8635
S-adenosylhomocysteine (SAH)	0.8546	2.4964	1.0264	1.5833	0.9662	2.2716	1.0622	1.3949	1.8193	1.0343	0.9827	1.7175	2.9822	1.3618	1.5147	0.9159	1.3927	1.507	1.0458	1.0173	1.6009	1.2556	1.5909	1.5265	1.0982	1.5299	1.6594	1.501	1.0585	1.056	0.6592	0.5528	1.0898	0.8255	0.8085	0.4847	0.8526	0.6069	0.854	0.6116	0.8694	1.0836	0.8283	0.9209	0.5976	0.8963	1.0753	0.7117	0.7964
5-methylthioribose	0.5424	0.5904	0.3403	0.4069	0.4837	0.4237	0.4826	1.2036	0.6024	1	0.5765	0.3403	0.6112	1.2815	0.8051	0.6609	0.9898	0.6604	0.513	0.3403	0.594	0.3403	0.4852	1.1089	0.8309	0.9122	0.8409	0.6004	0.7349	0.8836	1.8012	1.1836	1.7354	1.7543	1.9379	1.1298	0.7027	1.4601	1.5125	2.2961	1.6319	1.2877	2.3061	1.698	1.9937	2.0136	1.0111	2.1482	1.6465
2,3-dihydroxy-5-methylthio-4-pentenoate (DMTPA)*	0.7963	0.9417	0.8355	1.2607	0.7679	0.9269	0.9314	0.9079	1.0524	0.7002	0.9632	1.3946	1.0737	0.8911	0.9907	0.7786	1.1111	0.8531	1.1814	0.8383	0.7406	0.8959	1.0582	0.7888	0.8611	1.0413	0.8412	1.2133	0.9628	1.0009	0.9108	0.7671	1.0482	1.3918	1.2491	0.948	1.4721	1.0237	1.1687	1.2005	0.9978	1.2087	1.3565	0.9922	0.9991	1.5926	1.0308	1.0726	0.9833
homocystine	0.8091	1.5767	0.9737	1.5454	1.2693	1.1552	1.2742	0.8994	1.3823	1.0487	1.7264	2.8766	1.4544	2.3034	1.1441	1.3511	1.6333	1.4278	0.8265	0.9824	2.2944	1.4979	0.8717	1.4724	1.4313	2.4456	2.6328	1.5815	1.0176	1.1165	0.5834	0.8595	0.6068	0.7424	0.4753	0.5752	1.0572	0.4546	0.8853	0.221	0.5519	0.9129	1.1827	1.938	0.3315	1.0229	1.4949	0.7355	0.8234
cystathionine	1.1017	1.4389	0.9865	0.9958	1.6569	1.2639	1.1775	1.0845	1.595	1.1014	1.2949	1.8635	1.0669	1.4151	1.3946	1.6989	1.618	1.6576	0.9981	1.222	2.0331	1.1844	1.3155	1.2773	1.1008	1.8914	1.5965	1.4032	1.0619	0.9763	0.796	0.9602	0.3307	0.9098	0.8739	0.8383	0.725	1.1271	0.616	0.9211	1.0019	0.7804	0.9102	0.6631	0.8017	0.9656	0.8228	0.9302	0.613
alpha-ketobutyrate	0.8392	0.1909	3.9545	1.5123	0.1909	0.5688	0.7262	1.0261	1.0662	0.1909	0.3829	2.9048	1.2618	1.3746	1.3892	0.9443	1.144	0.1909	0.4635	0.749	3.8203	4.2543	0.6474	0.9739	1.0572	0.1909	1.1889	0.8051	1.092	0.1909	0.1909	0.1909	0.1909	0.1909	1.3806	0.7865	0.6517	0.4614	1.2196	1.0922	0.3656	1.0846	0.1909	0.1909	0.1909	0.1909	1.5253	0.1909	0.6174
cysteine	0.9035	1.0709	1.0996	1.3955	1.4267	2.189	1.4589	1.5716	1.2009	0.8462	0.9302	2.4687	1.2107	0.9764	0.8743	0.7753	0.9854	0.9423	0.9089	1.201	1.567	1.5307	1.6497	1.1149	1.3852	1.3544	1.0146	0.9661	1.0328	0.9436	0.7451	0.9148	0.7602	1.2087	0.8451	0.9308	0.8296	0.9313	0.7809	1.0319	0.9717	0.8735	1.3163	0.8445	0.9441	0.8768	0.8793	1.0545	0.9147
S-methylcysteine	0.7506	1.2263	0.7366	0.9843	1.2122	1.329	1.3556	1.3676	1.165	0.7964	0.8867	0.4667	1.2452	0.9074	1.2733	3.6313	0.7559	0.9502	0.841	0.7306	1.3165	1.0532	1.718	1.3406	0.7251	1.3726	1.1363	0.6052	1.4056	0.7291	0.8585	0.6856	0.4645	1.0174	1.0559	0.8335	1.2586	2.3183	1.0167	1.3134	1.0537	0.6958	1.3157	0.8559	0.5553	0.975	0.8609	0.9856	1.1917
S-methylcysteine sulfoxide	1.1495	1.0791	0.9274	0.981	1.1554	0.9771	1.3538	1.1514	1.0144	0.7807	1.2949	1.0482	1.3864	0.7739	0.9886	2.1929	0.6465	1.024	0.8793	0.824	1.0376	0.9399	1.4503	0.7366	0.8242	1.0327	1.1387	0.9877	0.8199	0.7755	0.7281	1.0755	0.2162	0.8276	1.0785	0.8412	0.9728	1.6354	1.059	1.1229	1.0836	0.6752	1.3421	1.0695	0.6631	1.0964	1.0114	1.0282	0.9213
cysteine s-sulfate	1.0908	0.7689	1.3402	1.2486	1.4058	1.1257	1.2491	0.9028	1.4636	1.2384	1.063	1.026	1.4938	1.5279	1.0794	1.1875	0.6921	1.1068	1.1813	0.9819	1.0541	0.874	0.9949	1.069	0.5965	1.346	0.7692	1.0536	0.7664	0.7832	0.7349	1.327	0.4066	1.2707	1.0051	0.8231	0.6257	1.2023	0.5508	0.9555	0.8804	0.7843	0.7262	0.6925	1.0713	1.1421	0.7999	0.8398	0.6331
cystine	1.0056	0.8409	0.8704	1.1567	1.0498	0.8808	0.8347	0.7181	1.0881	0.762	1.166	1.4103	1.1317	1.0332	0.717	1.0518	0.8309	1.4511	0.765	0.8633	0.9755	1.257	1.133	0.8853	0.7428	1.1824	0.9766	1.0116	0.8964	0.7447	0.7975	1.084	0.8822	1.1956	1.0637	1.6007	1.1457	1.5014	0.8303	1.3115	1.2311	0.9005	1.4835	0.9555	0.9029	1.0933	0.9393	0.9201	0.7591
lanthionine	1.0449	0.8783	0.9924	1.2511	1.2656	1.1325	0.969	1.0846	1.3051	0.764	1.1357	0.7125	0.9955	1.1825	1.0568	1.391	0.8371	1.3	0.8082	0.7325	0.819	1.0045	1.2444	0.9808	0.7818	1.517	1.3419	1.0106	1.3152	0.8705	0.5859	0.7678	1.4866	1.5464	0.7818	0.9705	0.5621	2.0796	0.9545	0.9818	0.7904	0.8683	2.3223	0.7605	1.1983	1.2863	1.0579	1.3197	0.9613
hypotaurine	1.0387	2.526	1.2677	0.9352	0.6507	0.8969	1.1129	1.2638	0.7469	0.7916	0.9291	2.0671	2.7651	1.3098	1.968	1.0511	0.8828	0.9664	1.6678	1.1754	1.0512	0.8324	1.802	1.3303	1.2343	1.2754	0.759	1.1248	0.6255	1.0054	0.719	1.0559	1.1625	0.7436	0.9887	1.0652	2.3226	1.0574	0.5998	0.8698	0.4959	1.5218	0.7616	0.6417	0.378	0.9889	0.7801	1.3409	0.527
taurine	1.0769	1.782	1.1627	0.8304	1.1283	1.1855	1.4128	1.1271	0.8682	0.8551	1.2392	1.2683	1.3887	1.2412	1.4332	1.0481	0.682	0.8601	1.3177	0.8689	1.1262	1.0186	1.6336	1.3269	1.7456	1.0716	0.8103	1.0037	0.8247	1.0294	1.3723	1.2546	0.7554	0.7246	0.649	0.7882	0.9963	0.9635	0.8167	1.1078	0.4668	0.8687	0.558	0.6296	0.5601	0.8361	0.9167	0.9484	0.8148
N-acetyltaurine	0.8398	0.7887	0.639	0.9386	1.4194	1.4434	0.8654	0.9578	1.1951	0.9512	1.3033	1.5843	0.5455	0.7604	1.3462	0.7423	1.2295	0.9781	1.331	0.6154	1.2425	1.5362	1.241	1.295	1.1265	1.0703	1.0586	0.7075	1.4788	1.5399	1.431	1.3238	1.0219	1.7354	1.0351	0.7934	0.4287	0.6124	0.6749	1.3647	0.7791	1.2142	0.7512	0.8481	1.9192	1.484	1.1765	1.9296	0.7816
arginine	1.0311	1.2156	0.9519	1.0147	1.0626	1.1904	0.8195	0.9001	1.0746	1.0077	1.1466	1.0994	1.0724	1.0578	0.9711	1.3234	1.003	1.3227	1.0509	1.1291	0.9096	1.0583	0.997	1.1406	0.8254	0.9653	1.1708	0.9894	1.0361	1.0624	0.6651	0.8206	1.046	0.9217	1.1096	1.2031	0.8546	1.0509	0.8705	0.7306	0.8015	0.9194	0.8436	0.9369	0.8603	0.9488	0.9429	0.9785	0.827
argininosuccinate	0.7603	1.6049	0.8206	0.8463	0.8714	1.4266	1.1102	1.0832	1.1535	2.2503	0.8842	1.7122	0.9036	1.6839	0.9884	1.1616	1.4873	1.1835	1.3328	2.0038	1.2532	0.8219	0.8576	1.2146	0.9942	1.4772	1.5594	1.0777	1.6133	1.7265	0.7116	0.8167	1.1431	1.3491	1.4938	0.9549	1.3527	0.6642	1.0774	1.0058	0.9702	0.9111	1.1639	0.9267	0.9788	1.064	0.6086	0.8175	0.8265
urea	1	0.402	0.7588	0.402	1.8579	0.402	0.402	0.402	0.7643	1.0014	0.7713	1.5761	0.6648	1.5974	0.402	0.402	0.402	0.402	0.402	0.8606	0.8281	0.402	0.402	0.402	0.5632	0.7552	1.6417	1.104	1.834	0.402	0.402	0.402	0.402	1.6334	0.402	1.1052	0.402	1.3011	0.402	0.402	0.402	0.7065	0.402	0.402	0.402	0.402	0.402	0.5488	0.402
ornithine	1.6558	1.2713	0.8435	0.8883	1.6997	0.9664	1.2898	0.6801	1.0497	1.0618	1.011	2.7011	1.4889	1.3135	0.8966	1.1988	0.779	1.2288	0.9932	0.986	1.8732	1.2103	0.9013	0.9743	1.1342	1.0528	0.9329	0.9555	1.0068	1.1244	0.7323	1.1483	1.2162	1.6925	1.1202	1.6163	1.1087	1.69	0.7324	0.5954	0.8151	0.9437	1.3905	0.7769	1.0222	0.8424	0.8148	0.6965	0.5346
3-amino-2-piperidone	1.1678	1.4339	1.2553	1.0021	1.0588	1.0158	0.5095	1.2859	0.8701	1.0194	0.8053	2.0684	0.9998	1.593	1.2151	0.8116	1.598	0.9572	0.8237	1.0002	0.9745	0.5535	0.8665	0.7315	0.9489	2.0505	1.2629	1.3228	0.5875	0.462	0.8144	1.0867	1.5416	1.2705	2.1578	1.0804	1.5419	1.2197	0.8554	1.4927	0.6208	1.0433	0.8012	0.5105	0.8718	1.4568	0.8945	1.3354	0.8194
2-oxoarginine*	1.1945	1.3233	1.094	1.2539	1.0517	1.1176	0.7156	0.9722	1.1991	1.2418	0.9741	1.318	1.4526	0.9981	1.1546	1.3658	0.7676	1.6166	0.8361	1.0019	0.714	0.9217	0.854	1.0166	0.8788	1.0525	1.1875	1.2307	1.4144	1.0874	0.537	1.2081	0.9929	0.9132	1.5681	1.1285	0.8619	0.9929	0.7279	0.7338	0.6695	0.9746	0.801	0.8388	0.7504	0.8252	1.0463	1.1494	0.723
citrulline	0.9434	0.8119	1.0764	0.5938	1.3769	1.429	1.1927	0.8754	0.9179	1.4864	0.985	1.2436	0.7975	1.0935	1.3137	0.9258	1.4458	0.6615	0.9964	1.6078	1.9576	0.7144	0.7244	0.9184	1.105	1.0867	0.89	0.7145	0.7648	1.7555	0.8278	1.5113	1.4083	1.1975	1.1716	1.0247	1.1519	1.0036	0.7139	1.0662	1.1235	1.0417	1.3468	0.5024	1.0797	0.7248	0.8434	0.6268	0.6494
homoarginine	2.146	0.4271	0.1355	0.3416	7.9134	0.4302	26.3743	0.1931	0.9087	1.8446	0.7431	6.8933	0.5847	0.3996	0.1037	1.0869	0.4277	2.2859	1.3314	1.2419	3.0949	1.1099	0.9194	1.1159	1.4737	0.225	0.988	0.6096	1.6897	0.471	0.4523	2.2713	0.537	3.0159	0.2776	0.2792	0.278	1.5995	0.6149	0.1156	1.9358	1.1378	1.6613	1.9095	2.4531	0.1927	0.718	0.1356	1.0284
homocitrulline	1.5045	1.115	1.3629	1.2013	2.3007	0.8844	6.1393	0.9079	1.1728	0.9378	1.0716	2.5504	1.5401	1.2724	0.9783	1.0113	0.8733	0.9135	0.836	1.1233	1.35	0.9982	1.2077	1.2561	1.7449	1.8362	1.0018	1.3398	1.2289	1.3434	0.7383	1.0131	0.662	0.6238	0.6845	0.6652	0.9374	0.8639	0.9126	0.8149	1.2998	0.58	1.1209	0.8269	0.6261	0.8158	0.6468	0.7634	1.2001
proline	1.0866	1.1763	1.1212	1.0382	1.1796	1.0537	1.1347	0.9281	1.3926	0.9966	1.1289	1.6909	1.2723	1.1655	1.2842	1.1477	0.9726	1.198	0.9927	1.1509	1.1545	1.2362	1.1248	1.1245	1.0501	1.3714	1.1895	1.2289	1.1074	0.8661	0.7664	0.733	0.5975	0.7051	0.8879	0.9302	1.0735	0.9384	0.8563	0.7239	0.9747	0.7551	1.052	1.0277	0.7051	1.1368	1.0034	0.9164	0.796
dimethylarginine (ADMA + SDMA)	1.0276	1.0902	1.1103	1.1671	1.0014	1.1131	1.205	0.9986	1.2259	1.1092	1.2125	1.0054	1.167	1.295	1.1475	1.0923	1.1308	1.2094	0.8682	1.0401	0.9434	0.903	1.1847	1.0993	1.106	1.3863	1.3083	1.1643	1.2419	1.2118	0.8172	0.915	0.7819	0.8798	0.9443	1.0647	0.8162	0.8665	0.9067	0.9821	0.9145	0.9327	0.9981	1.0443	0.947	0.8744	0.9142	1.0143	0.834
N-acetylarginine	0.9599	1.5115	1.0867	1.0803	1.1847	1.3271	0.7308	1.0136	1.2151	0.9505	1.3069	1.7532	1.1156	1.3325	0.9632	1.3814	0.8915	1.6456	1.039	1.0319	0.8345	0.9206	0.948	1.1395	0.7822	0.919	1.408	1.1534	1.0677	1.2105	0.6104	0.8217	1.2081	0.963	1.3502	1.0882	0.8384	1.2255	0.7461	0.7018	0.7692	0.9103	0.7748	0.8268	0.8157	1.0201	0.8752	1.1257	0.8987
N-acetylcitrulline	1.0432	0.3982	0.3982	0.3982	0.8523	2.0905	0.3982	2.0315	0.3982	0.4107	0.3982	0.8154	0.3982	0.8568	1.1279	0.3982	1.1116	0.3982	0.6824	0.5394	0.7246	0.3982	1.0152	0.3982	0.3982	0.3982	0.3982	0.4114	0.4788	0.7113	0.8523	4.1273	1.9266	1.861	2.5856	1.5158	1.2901	0.8328	0.3982	2.2765	0.6423	1.2652	5.9436	0.6155	2.7416	1.0343	0.4423	1.3273	0.6705
N-acetylproline	0.7825	1.2537	0.9711	1.1776	1.2008	1.4887	0.991	1.0585	1.2175	0.9992	1.043	1.4215	1.0307	1.4054	1.0168	1.1569	1.3147	1.2997	0.8744	0.9522	0.6901	0.9154	1.2742	0.9013	0.6073	1.2955	0.8968	1.1956	1.0204	0.5349	0.6364	0.9437	0.8611	0.9371	1.2868	1.2739	1.2644	1.0736	0.9437	0.476	0.9974	0.8958	0.9394	0.7116	0.7356	1.3401	1.1886	0.9913	0.9493
N-delta-acetylornithine	1.5009	1.1883	1.0299	1.094	1.7797	1.2528	1.5193	1.2613	1.2856	1.1347	1.2551	1.7966	1.5539	1.7347	1.1326	1.3021	1.0442	1.2551	1.5829	1.5708	1.3617	1.0364	1.1839	1.0563	1.2214	1.2323	1.239	1.552	1.3103	1.0684	0.7174	0.7706	0.5336	0.7864	0.8212	0.8122	0.7674	0.8033	0.6338	0.635	0.8478	0.668	0.7979	0.7319	0.9574	0.8777	0.817	0.8474	0.7711
N2,N5-diacetylornithine	0.9841	1.1504	1.2343	1.4332	1.5487	1.3653	1.3411	1.3532	1.4202	0.994	1.1384	1.9642	1.059	2.1612	1.1813	1.0246	1.2371	1.1572	1.4078	1.2308	0.9689	0.7292	1.2899	0.9936	1.0502	1.2817	1.2308	1.6311	1.078	1.0622	0.7347	0.7428	0.8053	0.8968	1.0973	0.758	0.8844	1.051	0.8104	0.5722	0.8866	0.8972	0.928	0.6416	0.8591	1.006	0.6858	0.8758	0.9921
hydroxyproline	0.8572	0.8682	0.7977	0.7567	2.219	1.4074	1.7927	1.2181	1.6561	0.8345	1.286	1.8703	1.3123	1.1506	1.3003	1.1613	1.1002	1.2743	0.7783	0.8143	1.1777	0.6924	0.8022	0.7438	0.824	1.5043	1.3976	1.5754	0.8573	0.7562	0.8199	0.7063	0.3847	0.7102	1.0466	0.7318	1.0542	1.0022	1.0866	1.1121	0.9978	0.8328	0.9464	1.3541	0.7759	1.2229	1.3349	0.9743	1.1193
prolylhydroxyproline	0.8726	0.7722	0.7548	1.1212	0.9537	1.0475	0.9947	1.2048	0.9605	0.9533	0.7539	0.6953	0.8498	1.0326	0.8147	0.8889	0.9307	1.0098	0.8292	0.8577	0.7793	0.888	0.6669	0.8894	0.9393	1.0069	0.8246	0.9395	0.9596	1.114	1.2079	1.2118	0.9214	1.0498	1.1619	0.7817	1.3104	0.9806	1.3034	1.4164	1.2824	1.0287	1.0053	0.9245	1.096	0.9454	1.3037	1.1376	1.4276
N-methylproline	1.6896	1.0664	1.1101	1.1494	1.5574	1.4924	1.2012	1.4206	1.5438	0.9964	1.2499	1.0012	1.4665	1.2412	1.055	1.6802	0.9375	1.3041	1.3296	1.3846	1.0053	1.0757	1.2238	1.237	1.1007	1.3634	1.7645	1.2363	1.4151	1.3704	1.3365	0.5552	0.8119	0.6335	0.8377	0.6126	0.6506	0.6926	0.6091	0.4156	0.6285	0.6446	0.554	0.594	0.5715	1.0059	0.6119	0.8278	0.7166
N,N,N-trimethyl-alanylproline betaine (TMAP)	0.5383	0.9518	0.901	0.7402	0.82	0.7787	0.7249	0.8634	0.8986	0.83	0.7036	2.0677	0.9562	1.0026	0.711	0.6822	0.6889	0.8495	0.6906	0.7414	0.5998	0.8241	0.7447	0.5823	0.9678	0.6526	1.1348	0.7761	0.9433	0.6949	1.4795	1.2571	1.6556	1.2419	1.1965	0.9007	1.2987	1.0836	2.0725	1.6852	1.286	1.1611	1.4198	1.3443	1.0616	1.2424	0.9974	0.9872	1.6999
argininate*	1.3641	1.1011	1.4877	1.5947	1.154	1.2459	0.8565	1.0939	1.0248	1.171	1.2301	1.6795	1.5135	1.2158	1.183	1.1815	1.0701	1.6532	1.0679	1.3017	0.8673	1.0932	1.2601	0.9997	0.8138	1.0333	1.1854	0.8249	1.3175	1.3208	0.6831	0.7658	1.2879	0.7179	1.0878	0.7336	0.6819	0.9576	0.7692	0.8229	0.9268	0.568	0.603	0.9276	0.9157	1.1475	0.8972	1.2286	0.8885
creatine	0.9529	1.802	1.0533	0.6622	1.182	2.0065	1.1102	1.1787	0.9714	0.9937	0.8476	1.2535	1.0055	0.9346	1.1169	0.5759	0.9945	1.1986	1.2085	0.6229	1.1623	1.1174	1.3382	1.0659	0.9234	0.7054	1.0839	1.0166	1.4013	1.0925	1.1285	0.7788	0.9532	1.0513	1.1904	0.8628	0.9014	0.8402	0.6295	1.1177	0.6551	0.778	0.8728	0.8809	1.2073	1.2448	1.7413	1.0425	0.9349
creatinine	1.0466	1.1313	0.9035	1.0046	1.1061	1.5537	0.9541	1.0395	1.0913	0.8695	0.8548	0.9725	0.9457	0.9866	0.709	0.8185	0.9411	1.0532	0.8336	0.9954	0.8941	1.0728	1.0932	1.076	0.8517	0.8188	1.1112	0.9168	0.8827	1.0334	1.0238	1.0649	1.1436	1.1345	1.1862	0.9143	0.9584	1.068	0.9555	1.0263	0.9713	0.9238	0.9541	0.9077	1.1812	1.0938	1.2663	1.1689	0.9758
creatine phosphate	0.3189	1.7131	1.0932	0.2793	0.8815	2.1743	0.2793	0.6536	1.9508	1.5619	1.2251	0.898	0.704	0.7877	0.8284	0.2793	0.6331	1.0782	0.9133	0.2793	1.6899	0.7991	1.3456	2.253	0.84	0.7001	1.1105	0.6903	1.6928	1.6989	1.418	0.6549	2.5329	0.6588	1.3647	0.8093	0.9157	0.4878	1	1.1191	1.1848	0.8419	1.7141	1.3384	1.5112	0.4506	2.9698	1.195	0.3502
N-acetylputrescine	0.9315	1.9253	1.1843	1.1271	1.3879	1.2569	1.0815	0.7827	1.0973	1.3492	0.9225	1.1949	1.2858	1.3867	0.9652	1.2763	0.8821	1.4375	0.7581	0.908	1.0101	1.177	1.0242	1.6754	1.0265	1.4544	1.0913	1.4835	1.1159	0.9225	0.7131	1.3609	0.8913	1.0486	1.4638	0.756	0.5965	0.8251	0.6205	0.7576	1.1224	0.8786	0.6389	0.7206	1.0784	0.7173	1.2682	0.9013	0.8652
N-acetyl-isoputreanine	0.8621	1.1916	2.4427	1.2533	1.7499	0.6499	0.9357	0.7478	2.2961	1.3476	0.9942	1.1565	0.8889	1.0225	0.9407	0.9748	1.0484	1.7281	1.6134	0.6909	0.6793	1.2141	1.0532	2.0243	1.6049	1.9945	1.2183	1.5701	1.986	1.1523	0.5816	0.5618	1.8164	0.9298	0.4018	1.0121	0.9178	1.0919	1.8332	0.8566	0.7304	1.1997	0.6586	0.7102	0.7602	0.6657	1.4289	0.9093	0.6103
spermidine	0.7507	2.421	1.0873	0.995	1.6735	1.6591	1.0894	1.1163	1.3405	1.2517	1.0911	1.013	2.2438	1.2007	1.6143	0.7846	0.9449	1.2422	0.8889	0.7315	1.1503	1.4714	1.2756	1.4225	1.4355	0.8413	1.05	1.0022	1.1519	2.0813	0.9324	0.8183	0.9978	0.7541	0.6254	0.5871	0.7702	0.7377	0.3226	1.4679	0.4455	0.7818	0.5723	0.8513	0.3821	0.5771	1.3779	0.6942	0.9397
(N(1) + N(8))-acetylspermidine	0.4923	0.8457	2.6753	1.0142	1.2793	1.017	0.7421	0.7725	2.4758	1.537	0.8841	1.0777	1.4198	1.4061	1.049	0.8628	1.351	1.1967	0.9968	0.6541	0.907	1.0912	0.8392	2.5793	1.0957	0.9499	0.8188	1.5529	2.215	1.1169	0.2524	1.9311	0.9136	0.5359	0.5767	1.4949	0.97	1.0187	1.2034	1.0847	0.5122	0.5763	0.4117	0.4068	0.3068	0.4293	1.9262	0.6249	0.6263
spermine	0.871	3.6122	1.4674	1.6182	1.5515	3.3981	1.1636	1.5889	1.724	1.8003	0.8658	1.349	1.9258	1.0847	1.9027	0.8322	1.2258	1.612	1.2119	0.9804	1.5723	1.6026	1.9565	1.8034	1.7438	0.9641	1.4075	1.6889	1.6801	1.6456	0.6635	0.63	0.8387	0.6343	0.6516	0.5388	0.6116	0.5753	0.4291	1.0314	0.5002	0.6951	0.4848	0.6769	0.3193	0.5303	1.0605	0.7648	0.8164
5-methylthioadenosine (MTA)	1.0347	1.4737	0.9291	1.2672	1.1467	1.3798	1.0666	1.002	1.4561	0.8245	1.0602	1.4408	1.3273	1.2429	1.1113	1.1063	1.1559	1.3363	1.3893	1.1079	0.9314	1.2266	1.2275	1.1322	0.7795	1.5425	1.2019	1.4455	1.1633	1.2778	0.583	0.5999	0.7533	1.0964	0.7843	0.6434	0.8449	0.8871	0.7359	0.6681	0.7566	0.9775	0.9722	0.7129	0.7904	1.0327	0.8398	0.883	0.7618
4-acetamidobutanoate	0.8156	1.07	0.8095	1.1727	1.0348	0.9868	0.789	0.8333	1.185	0.7613	0.8274	1.4229	0.7169	1.0421	0.9131	0.9773	1.2031	0.9366	0.833	0.6917	0.8335	0.9735	0.8097	1.2448	0.9993	1.2926	1.0007	1.391	0.8386	0.7782	0.9513	1.2936	1.0543	1.3815	1.2072	0.7703	1.0144	1.0468	1.1427	0.665	0.9692	1.6413	0.8531	0.7139	1.5915	1.056	1.2932	1.0765	1.0343
4-guanidinobutanoate	1.3163	1.609	1.4748	4.5701	1.2173	0.814	0.7321	0.8211	0.9241	0.932	0.7437	1.5327	6.4934	1.2124	1.0612	1.2643	0.6757	1.9998	0.9777	0.9814	0.7406	0.7512	2.1621	0.9106	0.7737	1.0945	0.9075	1.089	1.0792	1.1971	0.8677	1.4908	0.8932	0.8398	1.4646	1.0186	1.2154	1.175	0.7534	0.5407	0.748	1.1865	0.9619	0.7607	1.3204	1.5777	1.1827	1.1758	1.4122
glutathione, oxidized (GSSG)	0.7949	3.2996	1.4293	1.0665	0.9445	1.8329	0.8956	1.9391	1.5777	0.9828	0.324	0.9274	1.7753	0.7594	2.1047	1.1811	1.2806	0.7817	1.2102	0.3223	1.0156	1.0243	1.5188	1.2337	0.7948	0.7793	1.3569	1.4658	1.7139	1.6366	0.8017	1.3431	0.9146	0.3474	1.2757	0.6522	0.6799	0.8537	0.5645	1.009	0.548	0.7931	0.5212	0.3223	0.8333	0.877	1	0.5317	0.771
cysteine-glutathione disulfide	0.9093	1.5553	1.0363	1.0804	0.9602	1.1894	0.9051	1.2651	1.0607	0.8799	0.8445	1.0855	1.229	1.0057	1.2883	1.1174	1.0719	1.18	0.8967	0.7812	0.9483	1.0648	1.1621	1.1233	0.8715	0.8523	1.0047	1.1323	1.1187	1.0265	0.7955	1.0806	0.8286	0.8224	1.0391	1.0528	0.8167	0.9915	0.6917	1.1032	0.9061	0.7913	0.9037	0.7099	0.9953	0.9732	1.0482	0.7473	0.7848
cysteinylglycine disulfide*	0.9349	0.818	0.6607	0.6051	0.3898	0.7596	0.7555	0.4104	0.7157	0.2829	0.7806	0.7083	0.6139	0.5796	1.0114	0.5767	0.7265	0.6903	0.7068	0.6158	0.4799	0.7162	0.9883	0.8949	0.7479	0.22	0.5325	0.389	1.0346	1.2677	0.9176	1.0954	1.144	1.4657	1.6584	1.8906	2.4613	1.8125	1.5933	2.3191	1.1805	1.4356	1.8956	1.4277	1.9347	1.3316	0.9892	2.5137	1.1998
5-oxoproline	1.2029	0.931	1.2706	1.2905	1.0028	0.9267	0.8053	1.3406	0.7445	1.3376	1.1348	1.1321	0.8302	0.9262	1.3385	1.3292	1.1647	0.9655	1.2755	0.8024	0.6572	1.2129	1.0629	1.2164	0.658	0.6869	0.8194	1.1007	1.8911	1.152	0.7578	1.3669	0.664	0.9975	0.5847	1.0025	0.9852	0.4664	0.995	1.4537	0.838	0.843	0.923	0.9804	1.3715	1.3466	0.8505	0.9668	1.0315
2-aminobutyrate	1.1796	1.0422	1.2431	0.899	1.5588	1.1615	0.9775	1.015	1.2161	1.0052	1.2377	2.1847	1.2323	0.9303	1.5395	1.1592	0.9926	1.0456	0.7225	0.9632	1.3094	1.3616	1.1243	0.952	1.0025	1.2564	1.0824	1.2362	1.0001	0.7374	0.6847	1.7597	0.4359	0.9999	0.8744	0.8026	0.7738	0.7024	1.0562	0.7702	1.0683	0.6015	1.2401	1.4584	0.924	0.9386	1.1798	0.8406	0.8281
2-hydroxybutyrate/2-hydroxyisobutyrate	1.2733	0.9445	1.4488	1.1895	1.3257	0.9906	1.0063	1.1425	1.0844	0.9376	1.0211	1.7215	1.4682	1.4417	1.2632	0.9099	0.8903	1.0159	0.7714	0.8279	1.0133	1.4031	0.7434	1.2209	1.4893	1.1427	1.0943	1.1271	0.9294	0.8813	0.7726	1.0457	0.8063	1.1051	1.2577	1.1665	1.1706	0.9935	1.5111	0.9124	0.9517	0.9937	0.947	0.8369	0.857	1.2853	1.1094	0.9875	1.0228
ophthalmate	0.9962	1.4173	0.9056	1.0136	1.0928	1.1038	0.7885	1.1842	1.0205	1.0564	0.7318	1.3615	1.3295	1.1625	1.6712	1.1111	0.9662	0.8183	0.625	0.877	0.9638	1.2006	0.9648	0.6571	0.9048	0.7074	0.9722	1.1061	0.7636	0.7169	1.6387	1.5307	0.2204	0.7715	0.8162	0.8458	1.0038	0.6627	1.3741	0.7779	1.2646	0.6875	1.2539	1.35	1.2444	1.165	1.3607	0.7718	1.2863
gamma-glutamylalanine	0.8463	1.1842	0.5715	1.0257	1.7121	1.1085	0.8306	0.9032	1.2332	0.8318	1.3329	1.3563	0.8302	1.2285	1.1691	1.4113	1.4057	1.1476	1.0028	1.0143	1.2974	1.4976	0.9972	1.2866	0.6018	1.6595	1.1365	1.5136	1.2049	0.4074	0.8465	0.8467	0.1965	0.8988	0.4397	1.0618	0.9928	0.8439	0.9656	0.873	1.1311	0.7803	1.5384	1.6556	0.4893	1.4655	1.2127	1.0359	1.207
gamma-glutamylglutamate	1.2947	1.1787	0.7967	1.1716	0.9423	0.9896	1.0361	1.0982	0.8435	0.8059	0.9072	1.6664	2.4091	1.0293	1.5394	2.0397	1.0473	1.2276	0.8395	0.9166	1.1025	1.4876	1.3587	1.1604	0.7513	1.0941	0.944	1.0004	1.2032	0.9842	0.6393	1.0631	0.7104	1.0889	0.7371	0.9815	0.9996	0.7393	0.5246	0.7625	1.2877	0.9013	1.9106	1.0852	0.9229	1.098	0.802	0.8708	0.764
gamma-glutamylglutamine	0.9708	1.1892	0.8326	1.0088	0.7906	0.7266	0.8307	0.9145	0.9616	0.8844	0.9726	1.2741	1.1113	1.0748	0.9861	1.1293	1.0085	1.0231	0.9059	0.8533	0.6397	1.2754	1.0603	1.0099	0.7193	0.9953	0.9201	0.9338	1.2015	0.8823	1.0359	1.2864	0.8424	0.9818	0.7837	1.4599	1.3158	0.9625	1.1206	1.2675	1.3012	0.9271	1.954	1.4644	0.8203	1.2677	1.1052	1.0326	0.9926
gamma-glutamylglycine	1.206	1.3223	0.6925	1.0344	0.8905	0.69	0.6441	0.7455	1.2387	0.8925	0.8735	2.1516	1.2493	1.0777	1.1237	1.2013	0.9845	1.0054	0.6684	0.8589	0.8019	1.1759	1.0061	0.9041	0.8053	1.1066	0.9669	1.0195	1.133	0.8775	0.8053	0.8365	0.6993	0.8962	0.909	1.2922	1.2588	0.9946	1.0468	1.1948	1.1499	0.7756	1.4819	1.2482	0.672	1.3908	1.0553	0.877	1.0124
gamma-glutamylhistidine	0.7417	1.1981	0.3615	0.49	1.0066	0.6062	1.2143	0.991	1.7116	1.0921	0.3404	0.7364	1.2672	1.3586	0.4973	0.7722	0.8665	0.9934	1.4407	1.9109	1.4344	1.938	0.3728	0.4332	0.9276	0.5271	1.101	1.6998	1.5233	0.4072	0.9843	0.7521	0.793	0.9453	0.4327	0.5071	1.4311	1.5404	0.7189	0.3397	1.9114	1.691	3.0542	2.2127	1.2409	1.3986	0.4952	0.5205	1.071
gamma-glutamylisoleucine*	1.0487	1.483	0.9678	1.2455	0.9158	1.1877	0.975	0.9885	1.2668	0.9142	1.0163	1.1595	1.5483	1.1926	1.4363	1.3599	1.0784	1.403	0.9492	1.029	1.0451	1.2262	1.222	0.8108	0.8155	1.5436	0.9003	1.1826	1.1372	0.8622	0.5719	0.7997	0.6669	0.8463	1.0223	0.992	1.2293	1.1137	0.6816	0.6382	1.0681	0.9388	1.4309	0.9848	0.8642	1.3154	0.8623	1.1464	0.766
gamma-glutamylleucine	0.957	1.356	0.8179	1.3884	0.8281	1.0973	1.0403	0.8711	1.1321	0.8535	0.9577	0.9896	1.2714	1.2426	1.3505	1.2767	1.1233	1.2276	0.8465	1.0254	0.9616	1.2999	1.1587	0.9591	0.8437	1.5367	0.9709	1.153	0.8154	0.791	0.6741	0.7486	0.7356	0.9483	0.9453	0.9715	1.2924	1.2347	0.9613	0.7247	1.0828	1.0983	1.5667	1.0556	0.7784	1.1405	0.9722	1.0843	0.986
gamma-glutamyl-alpha-lysine	1.2378	1.012	0.6238	1.0101	1.9028	0.6997	1.1816	0.61	1.4863	1.0987	0.938	3.3434	1.1901	0.9204	0.8082	1.3547	0.7794	1.5793	0.8935	0.9923	1.5751	1.2294	0.7605	1.0404	1.1829	0.8285	0.9749	0.8356	1.2682	1.2362	0.5537	0.7913	0.6946	1.0656	0.6763	1.0911	1.0077	0.9718	1.0246	0.4429	1.2562	0.9585	2.1571	1.2603	0.7153	0.8161	0.9555	0.6953	0.8841
gamma-glutamylmethionine	0.6079	1.156	0.755	1.048	1.2346	1.037	0.7251	0.7088	1.0823	0.5554	0.9839	1.3483	1.0834	1.1146	1.006	1.1474	1.0679	1.25	0.8762	0.9488	0.8109	1.4438	1.1252	0.994	0.6995	0.879	0.8157	0.9295	0.7801	0.6918	0.6171	0.7449	0.7268	0.8919	0.761	1.2567	1.2198	1.0866	0.8723	0.7371	1.2847	0.8956	1.8279	1.2194	0.6859	1.3143	0.9475	0.8491	0.9925
gamma-glutamylphenylalanine	1.0201	1.0411	0.9238	1.2817	0.639	1.0302	0.8567	0.928	0.9151	0.834	0.8556	1.0019	2.0299	1.2627	1.0525	1.2012	1.1095	1.0351	0.8476	0.9781	0.922	1.045	0.9226	0.913	0.6924	1.1185	0.9074	1.0412	0.7939	0.8542	0.9403	1.0532	0.8836	0.9162	0.9148	0.8607	1.4347	0.9981	0.9663	0.7474	1.0366	1.0499	1.4042	1.0998	0.8356	1.2603	0.8382	0.8391	1.0292
gamma-glutamylthreonine	0.7471	1.1689	0.8634	1.0722	1.2314	0.9002	0.9613	1.001	1.1575	1.1315	0.8748	2.3678	0.8191	1.0541	0.7789	1.1514	1.0573	1.2346	0.7323	0.825	0.6485	1.4719	0.9242	0.7083	0.7055	1.0386	1.1876	1.2337	1.5467	0.7859	0.6676	0.9016	0.5823	0.8798	1.0433	1.3905	1.0084	1.1893	0.6019	1.0338	1.0506	0.8612	1.351	1.1781	0.7572	1.4178	0.999	0.8713	0.8382
gamma-glutamyltryptophan	0.9699	1.3886	0.796	1.2104	1.0011	0.828	0.9989	0.8702	1.0118	0.9711	0.874	1.3272	1.7092	1.21	1.1483	1.3009	1.0934	0.8816	0.9578	0.8834	0.8154	1.124	1.0454	0.8198	0.9053	1.2796	0.9345	1.0687	1.1472	0.9972	0.9631	0.9331	1.024	1.1229	0.8517	0.9021	1.1949	0.9359	1.0288	0.9351	1.1677	1.0485	1.5092	0.9019	0.6856	1.0165	1.0332	0.8099	1.0407
gamma-glutamyltyrosine	0.9006	1.0405	0.8974	1.3217	1.2623	1.0105	0.9045	0.6789	1.4214	1.0873	1.2673	0.8937	1.4465	1.323	0.802	1.4251	1.0842	0.8633	0.6916	0.9514	0.835	0.9513	0.92	0.9439	0.4377	1.1763	0.9289	1.323	0.7375	0.9275	1.0462	0.9734	0.5471	0.8064	0.772	1.1866	1.5374	1.019	0.7453	1.4437	1.1059	0.7938	1.4742	0.9635	0.5285	1.6989	1.221	0.7318	0.8431
gamma-glutamylvaline	1.0261	1.1602	0.7975	1.1404	1.0566	0.972	0.9031	0.7924	1.1126	0.7838	0.846	1.4003	1.2873	1.309	1.2913	1.3397	0.9426	1.1533	0.793	1.0328	0.922	1.2414	0.9277	0.853	0.8611	1.2384	1.0295	1.0438	1.0189	0.7794	0.7242	0.725	0.6467	0.9454	0.956	0.9726	1.2038	1.1981	0.7519	0.7253	1.3278	0.9476	1.51	1.0299	0.7963	1.3284	1.037	1.0432	0.8735
gamma-glutamylcitrulline*	0.7292	0.6286	0.5895	0.4275	1.7196	1.3988	0.8511	0.7384	0.687	1.6507	0.9032	1.8143	0.5791	0.9963	1.5806	1.2244	1.9094	0.4275	0.7435	1.7694	2.1119	0.5423	0.4275	0.8702	1.0929	1.3128	0.5794	0.5816	0.6506	2.3573	0.5583	2.9581	1.5541	2.0853	1.0037	1.66	1.5274	1.0703	0.5337	1.4587	1.2721	1.2954	2.3115	0.4275	1.0247	0.6072	0.8691	0.6124	0.5983
gamma-glutamyl-2-aminobutyrate	0.9295	1.2056	0.7059	1.1477	1.2208	0.7579	0.9634	1.067	1.2848	1.1209	0.7031	2.3779	0.7148	1.1901	1.3928	1.0999	0.9772	1.2507	0.3715	0.9232	1.1618	1.3133	1.5334	1.1307	0.9426	1.2289	0.5953	1.07	0.5612	0.704	1.2389	2.0814	0.2171	1.0218	0.8007	0.8959	1.1365	0.8026	1.7175	0.8973	1.479	0.9431	1.9462	1.9825	1.0711	0.9613	1.4326	0.5581	0.9725
isoleucylhydroxyproline*	0.7586	0.8062	0.6179	1.1155	1.03	1.1341	0.9386	1.018	1.1089	0.8181	0.8033	0.9153	0.8141	1.0167	0.7466	0.9678	0.9917	0.9697	0.9269	0.7737	0.7874	0.9087	0.8346	0.9121	0.8881	1.0113	1.0431	1.1379	0.9307	1.1622	0.9307	1.0239	0.9367	1.1087	1.0334	0.7142	1.2456	1.0083	1.2181	1.2618	1.3236	1.2731	0.9782	0.9183	0.9376	0.9202	1.2028	0.9322	1.3638
leucylhydroxyproline*	0.835	0.7395	0.6187	1.1988	1.1571	1.2196	1.0507	0.9991	0.9956	0.7823	0.8625	1.0284	0.9169	1.0009	0.8788	1.0556	0.9306	1.1874	0.886	0.8166	0.9077	1.0744	0.8915	0.9457	0.8736	1.0492	0.9166	1.0775	0.9425	1.0579	0.7451	0.9355	0.7975	1.1063	1.1687	0.7623	1.2773	1.0458	0.9945	1.1181	1.3089	0.9814	0.9273	0.8121	0.8405	0.8564	1.1357	1.0581	1.1561
glycylvaline	0.7169	0.8174	0.9312	1.262	0.9219	1.157	1.0161	0.9746	1.0332	0.9396	1.0494	1.0951	1.1826	1.3023	1.1774	1.2523	0.7119	1.2057	0.9908	1.1531	1.1939	1.2194	0.984	1.1012	0.9095	1.0076	0.8249	1.1037	1.0569	1.0038	0.8131	0.7255	0.56	0.8764	1.4156	0.8215	0.9732	1.1276	0.6541	0.7546	1.0346	0.5803	0.8308	0.6948	0.8449	1.0115	1.0001	1.0669	0.6266
isoleucylglycine	0.9166	0.6705	0.6292	0.9733	0.6625	0.4874	1.0725	0.9423	1.4552	0.7297	0.7674	0.9538	0.5055	0.975	0.8408	0.9206	0.6081	0.5768	0.9412	0.7545	0.7477	0.9777	0.7896	1.1175	1.0613	0.3143	0.7067	0.682	1.0226	1.144	1.0874	0.9127	0.8601	1.0021	1.8322	1.035	1.3571	1.1779	0.9551	1.3232	1.5308	1.2567	1.3004	1.1485	1.2893	1.1075	1.1266	1.5487	0.9979
leucylglycine	0.4438	1.3556	0.4438	1.4682	0.4438	0.4438	1.3242	0.5775	1.0839	0.4457	0.7685	0.4438	2.0262	1.0509	2.6967	1.9803	0.4438	0.4438	0.6047	0.9053	0.4438	0.6464	0.4438	0.8164	1.0189	1.2454	0.5669	1.2307	1.1279	0.8456	0.4438	0.7588	0.4438	0.5854	1.0212	0.8004	0.8584	1.1814	1.159	0.6958	0.6828	0.4438	1.2407	1.0594	0.7069	1	1.1288	1.1005	0.4438
phenylalanylglycine	0.5916	0.9973	0.5916	0.7232	0.5916	0.5916	1.2349	0.5916	0.9789	0.5916	0.5916	0.8015	0.5916	0.9748	0.8688	0.5916	0.5916	0.5916	0.8954	0.5916	0.5916	0.5916	0.6005	0.5916	0.5916	0.5916	0.5916	0.5916	0.5916	0.5916	0.5916	0.5916	0.5916	0.5916	1.1785	0.5916	1.3716	0.9517	0.5916	1.0119	1.0939	1.0131	1	0.7112	1.6917	0.9742	0.5916	1.5772	1.0131
phenylalanylhydroxyproline*	0.7504	0.6417	0.5899	1.363	0.8782	1.4029	0.7198	0.9862	1.0227	0.7342	0.9361	0.8105	0.9641	0.9296	0.781	0.877	1.013	1.1145	0.936	0.7297	0.7493	0.9669	0.8592	0.9094	0.75	1.2399	0.9108	1.1175	0.824	1.0906	0.9765	1.1176	1.0483	1.3004	1.3827	0.8028	1.4812	0.987	1.5234	1.6493	1.368	1.4903	0.9268	0.8504	1.0135	0.9548	1.4959	1.2146	1.409
prolylglycine	0.9643	1.2577	1.0018	1.1183	0.7905	1.3247	1.1	0.9762	0.9882	0.8765	0.9005	1.3407	1.133	1.2848	1.0238	1.0082	1.1471	1.014	1.3414	1.4221	0.9639	1.1865	1.0073	0.9906	1.0215	1.0793	1.104	1.298	0.809	0.9982	0.6403	1.161	0.6901	0.8076	1.1141	1.0209	0.8508	0.8107	0.7906	0.7366	0.8648	0.8601	0.9843	0.8013	1.2579	1.4432	1.061	0.8184	0.7482
valylglycine	1.0495	0.572	0.7544	0.9157	0.5053	0.6897	1.5509	0.908	1.5857	0.5113	0.6491	0.8827	0.4512	0.8633	1.0636	0.8814	0.46	0.5676	0.811	0.9398	0.6375	1.076	0.449	0.8261	1.0265	0.449	0.775	0.6395	1.4968	1.633	0.8968	0.8596	0.5996	1.0855	2.7414	0.9218	1.7938	1.4977	1.0939	1.2228	1.4153	1.0636	1.0615	0.8153	1.6127	1.1868	0.8229	1.629	1.0342
phenylacetylcarnitine	1.0304	0.7415	1.0487	0.2744	1.2764	1.2297	0.2744	0.2744	0.7569	0.2744	0.9449	0.2744	1.1256	0.2744	2.7557	2.1119	1.1871	0.7127	1.1228	1.2196	0.2744	0.9584	0.4644	1.5289	0.5348	1.2216	0.8554	0.5531	0.2744	0.2744	1.0094	0.2744	0.2744	0.2744	0.2744	0.2744	0.2744	0.2744	0.6844	0.2744	0.2744	0.2744	0.2744	0.2744	0.4529	0.2861	0.2744	0.2744	0.2744
phenylacetyltaurine	1.5924	0.431	0.7096	0.9312	2.3349	1.9471	0.5558	0.431	1.3643	1.2494	1.3884	0.431	0.431	0.431	0.89	0.6512	4.0954	0.9908	0.7747	1.1209	0.746	1.3027	1.1968	3.8479	0.431	1.3271	2.437	0.431	0.431	0.431	0.9267	0.431	1.366	0.595	0.431	0.431	0.431	0.431	0.8599	1.1154	0.431	0.431	0.7567	0.9252	0.8479	1.0092	0.431	1.1174	0.431
1,5-anhydroglucitol (1,5-AG)	1.6128	1.6951	0.9164	1.1549	1.4271	1.2259	1.0797	1.459	0.8978	0.7715	1.2472	1.0884	1.4441	1.0969	1.4902	1.5528	1.572	1.0615	1.7371	0.8941	1.0754	0.9383	0.9038	0.7324	1.052	1.3317	0.9463	1.2845	1.5445	0.7003	0.7386	0.9628	0.9558	1.2092	1.099	0.8758	0.9168	0.7912	0.7507	1.039	0.7678	0.6917	0.4615	1.0053	1.0495	1.3721	0.6945	1.1697	1.0138
glucose	1.0511	1.0087	0.9951	0.9984	1.0213	0.9234	0.9299	0.9641	0.9235	0.9617	0.996	0.9003	0.9604	0.954	0.9804	0.9977	1.0539	0.9862	0.9493	0.9393	1.0418	0.8922	0.9067	1.0757	1.0976	1.0164	1.0136	0.9238	1.0577	1.0191	1.0106	1.0834	1.1039	1.1996	1.1331	1.177	1.0735	1.0587	1.1537	1.1371	1.0135	1.1226	0.9925	0.9706	1.0962	0.9729	0.9498	0.9788	0.9042
3-phosphoglycerate	0.8616	1.4462	1.4921	0.9602	0.7856	1.2923	0.9954	1.326	1.6037	1.4147	1.0154	1.1599	1.0046	1.3274	1.1825	0.6139	1.0139	1.1924	1.2209	1.0167	1.5942	1.5531	1.4838	1.4363	1.521	1.2032	1.2747	1.1018	1.1062	0.7703	1.0313	0.4948	0.6042	0.5638	0.9332	0.7382	1.1593	1.0094	0.638	0.9535	0.6319	0.7402	1.0288	0.6386	0.4689	1.1167	1.222	0.9926	0.643
pyruvate	0.952	1.0728	1.0524	0.9735	1.31	1.074	0.8212	1.3198	1.0099	0.8636	1.0987	1.7142	0.7074	1.2055	0.9937	1.027	1.1	0.9772	1.066	0.8333	0.7457	1.3934	0.6834	1.0234	0.8385	1.0204	0.7881	1.0608	0.8756	0.6804	0.744	1.3867	0.7589	1.0415	0.88	1.0717	0.9306	0.8823	0.9459	1.0253	0.8532	1.1082	0.8227	1.1626	1.1328	1.0433	1.1514	1.0063	0.7955
lactate	1.3042	1.4683	1.4959	0.9146	1.3157	0.976	1.5219	0.859	0.9074	0.7322	1.4616	1.2025	1.6689	1.2229	1.0826	0.7982	0.7124	0.783	0.8439	0.6875	1.0249	1.0273	0.9036	1.1666	1.0978	1.0886	1.0915	0.7839	0.8716	0.8465	0.5522	1.4274	1.0886	1.2828	1.1424	0.8189	1.135	0.8755	0.8537	0.7581	0.9653	0.7513	0.6841	0.9613	0.9938	1.0626	0.8728	0.6356	0.4756
glycerate	1.0251	1.0316	0.9454	0.9713	1.0313	0.9009	1.0146	0.9745	0.9399	0.8823	0.9966	0.9424	1.0468	0.9434	1.0191	0.9794	0.8021	0.9183	0.8559	0.782	0.9329	1.0079	0.7717	0.9609	1.2407	0.8952	1.0034	1.0895	1.2012	0.8429	1.0998	1.3782	1.0301	1.22	1.169	1.223	1.1167	1.2032	0.9074	1.2222	1.0191	1.1118	0.9688	1.0787	0.8534	1.0911	1.0623	1.2265	1.0036
ribose	1.0955	0.6958	1.4137	1.0883	1.5098	1.3077	1.0002	0.8781	0.3644	0.3644	0.9998	0.3644	2.8157	0.3644	1.0664	0.3644	0.7333	0.3644	0.8995	0.4784	1.3231	0.3644	0.3644	0.3644	1.3834	0.8513	1.9035	0.3644	1.6228	0.8752	0.3644	1.5105	0.3644	0.3644	0.7504	1.3638	0.3644	1.3333	0.3644	1.3333	0.85	0.3644	0.6667	0.8804	0.3644	0.3644	0.3644	1.0348	1.1408
ribitol	1.4666	1.1741	1.3397	1.3789	1.1455	1.2009	1.2136	0.8646	1.5468	1.3201	0.9929	1.0017	1.8444	1.8594	1.1818	1.1087	1.1683	1.5024	1.0275	1.1894	1.4881	1.0337	1.3354	1.2984	0.9165	1.3211	1.2004	1.2735	1.2654	1.154	0.7018	0.8428	0.7098	0.8795	0.9467	0.8625	0.9836	0.9983	0.9381	0.7913	0.6271	0.8379	0.816	0.8733	0.8786	0.9499	0.9415	0.5895	0.7895
ribonate	1.09	0.8871	1.2239	1.2453	0.9233	1.0433	0.9539	0.9023	1.1063	0.8391	0.9574	0.6995	1.0534	1.0656	0.9491	1.1393	1.0417	0.9867	0.9622	0.9689	0.9377	0.6955	1.0586	0.9847	1.024	1.2284	1.131	1.1395	1.1258	1.0448	1.0133	1.2898	1.36	1.1534	1.0691	0.9832	0.892	1.1473	0.92	0.8804	1.1082	1.1705	1.2234	0.9681	0.9422	1.282	1.089	0.9773	1.0815
arabinose	0.2082	0.2082	2.1556	1.9188	0.2082	1.1622	1.459	1	0.2082	1.4791	1.3796	1.1572	0.2082	1.4254	0.638	1.2938	0.3618	0.3869	0.4193	1.4855	0.3871	0.2082	0.2082	1.418	0.2082	1.448	1.684	0.2082	0.2082	0.2082	1.4096	0.3194	1.2573	0.2082	1.3468	0.2082	0.9059	0.2082	0.5911	1.5408	0.4794	0.2418	0.2082	0.4147	0.3811	1.423	0.2082	0.2082	0.5139
arabitol/xylitol	1.0313	1.0674	1.0863	1.1501	1.2378	0.9997	1.1132	1.0079	1.2574	1.2067	0.8966	0.8256	1.4494	1.3813	1.0796	1.0886	0.8565	1.0476	1.0283	1.0261	1.1071	0.8129	1.0441	1.0003	1.0409	1.1686	1.1682	1.0913	1.1143	0.7816	0.7959	0.9226	0.9907	1.1165	1.178	0.9147	1.05	0.9633	0.8274	0.8844	0.9033	0.9672	0.8016	0.7602	0.7625	1.0031	0.868	0.7673	0.8188
arabonate/xylonate	0.9033	0.9563	1.1649	1.2864	1.0671	0.8984	1.0735	0.9459	1.0588	1.2857	0.9319	0.913	0.9987	1.1307	1.0432	0.986	0.846	1.1589	0.9061	1.0544	0.8963	0.837	1.0235	1.0432	0.9776	1.2053	1.1984	1.1418	1.1083	0.9021	1.2393	1.2127	1.1777	1.0443	1.217	0.8695	1.054	1.0071	0.8812	0.9254	1.1117	1.0422	1.3158	0.9219	0.8243	1.1642	1.2181	0.966	0.8914
sedoheptulose	1.2063	1.5187	1.4281	0.6169	1.3521	0.8797	1	0.8553	1.1533	1.1502	0.9673	1.0682	1.6209	1.787	2.1723	0.327	0.8375	0.6338	0.327	0.6101	1.0785	0.9766	1.3294	1.2269	1.1128	0.327	1.3734	1.0836	1.01	1.5066	0.5411	0.327	0.327	1.3617	0.3728	0.3976	1.1175	0.327	0.7029	0.6951	0.327	0.327	0.9731	0.327	0.327	0.327	0.327	0.382	0.5387
ribulonate/xylulonate/lyxonate*	0.9808	0.914	0.8061	0.9222	1.0633	1.0578	1.0175	0.9691	1.1225	1.1823	0.974	0.8608	1.0313	1.0303	1.0278	1.1042	1.0948	0.9815	0.8575	0.91	0.89	0.9907	0.8121	1.0169	1.1018	1.0292	1.0994	1.0615	1.2114	1.0882	1.1417	0.8998	0.9234	1.0533	1.059	0.8832	1.0884	1.2092	1.1088	0.7743	1.191	0.9743	0.8541	0.9042	0.876	0.8696	1.0783	0.8562	1.0439
maltose	1.5355	1.2863	5.1505	3.0735	0.5464	1.0323	0.8689	1.0234	0.5736	0.9834	0.4937	0.7492	0.2187	1.5381	1.3714	1.1074	1.885	2.4993	0.9388	2.4923	1.3249	1.8258	0.6672	1.5562	0.7564	0.8994	1.6513	1.0537	1.6801	1.4115	0.3923	4.8198	1.5579	1.0166	0.6983	0.9716	0.2187	0.2187	0.3911	0.5515	0.6908	0.3853	1.0391	0.4259	1.3909	0.4526	0.3941	0.7921	0.2187
sucrose	2.2445	1.0244	9.6854	6.7572	1.5631	1.2411	0.8082	1.0736	2.1548	1.1376	1.6991	1.8127	1.2114	1.9072	2.0634	1.5416	1.3954	2.5074	1.0228	2.5595	0.9772	2.2204	1.2138	2.2229	0.781	1.3241	1.546	1.6951	1.1665	1.6522	0.3245	0.2692	0.8006	0.5906	0.7519	0.8412	0.633	0.6841	0.6706	0.2739	0.8616	0.6784	0.9695	0.7027	0.8175	0.9521	0.615	0.8562	0.8563
raffinose	1.5091	1.7848	3.7324	3.4542	1.714	1.0763	1.078	1.0827	1.4376	0.8197	1.5244	1.4611	1.6174	2.0708	2.2246	2.0415	1.2118	1.8051	1.7485	2.5925	0.9224	1.7738	1.5786	1.449	0.7984	1.6874	1.8045	3.0599	1.6063	1.7436	0.1712	0.467	0.5177	0.4819	0.4995	0.817	0.4201	0.3614	0.5365	0.073	0.4378	0.5925	0.6362	0.5886	0.5135	1.3049	0.4553	0.9237	0.8514
fructose	1.0091	0.7107	0.9167	1.1963	0.9871	0.8945	0.7867	0.9478	0.905	1.0285	1.0004	0.7686	0.499	0.8379	0.8214	1.1525	0.9996	1.2103	0.788	0.8509	0.7861	0.9553	0.6996	1.4154	0.7408	0.7678	0.7062	0.778	0.4988	0.8268	1.9285	1.3685	1.4427	1.3405	1.4695	1.0476	1.1283	1.3932	1.3095	1.0113	0.9476	1.3846	1.5744	1.0264	1.0928	1.2276	1.0641	1.1436	0.8871
mannitol/sorbitol	1.7732	1.1562	1.4029	1.4117	0.9883	2.1652	1.304	3.0717	1.2886	1.7575	0.9035	0.5835	3.0183	1.2874	2.8511	0.387	2.979	0.6655	1.7116	1.6921	3.6452	1.5246	1.7214	1.943	1.0117	3.2925	0.672	1.2213	0.7849	1.6462	0.3005	1.1968	2.8975	0.7756	2.0451	1.2135	0.9738	0.4197	0.5014	1.3608	0.4955	0.5243	0.482	0.3899	0.8503	0.7132	0.7337	0.5244	0.4251
mannose	0.6685	0.67	0.538	1.099	1.1269	0.9107	1.062	0.5073	0.573	0.9979	0.6539	0.9767	1.1213	0.9212	0.6011	0.9709	1.071	0.829	0.9956	0.9526	1.0021	0.5139	0.9924	1.1947	1.3716	1.0819	0.4998	0.5929	1.2359	1.1914	0.9851	1.0713	0.6335	1.6495	0.8029	0.7976	1.3323	1.3804	1.3625	0.9595	1.1629	1.4348	0.661	0.6517	0.7153	1.1668	1.1114	1.4707	0.9891
galactitol (dulcitol)	0.5534	1.5493	1.4411	1.5773	1.5417	0.5534	1.2188	0.5534	0.5534	0.5534	1.2732	1.0339	0.5534	1.7866	0.5534	1.6766	0.5534	0.7999	1.7297	0.5534	0.5534	0.5534	0.5534	0.5534	1.3516	0.5534	1.0497	1.644	1.0506	0.5534	0.6265	1.2262	0.5534	1.0638	0.5534	1.1532	0.9184	0.8032	0.641	0.5534	0.936	0.8975	0.7653	0.6022	0.9724	1.058	0.8471	0.9061	0.703
galactonate	1.2936	1.1311	1.8371	1.5987	1.3504	0.8528	1.347	0.8311	1.0603	0.6976	1.1574	0.7895	1.5843	1.2648	1.5789	1.1107	0.8913	0.7802	1.3082	1.0602	1.1571	0.7564	1.1388	1.0776	1.2572	1.599	1.1455	1.4803	1.1655	0.886	0.6205	1.1916	0.53	1.063	1.1975	0.9398	1.1876	0.9073	0.552	0.5399	0.5884	0.5804	0.398	0.5984	0.423	1.0939	0.8136	0.586	0.4296
glucuronate	0.9103	0.9595	0.8317	1.0104	0.9942	1.1035	0.7591	1.0433	0.959	0.926	1.0058	0.7128	0.5772	1.0446	0.7584	1.3474	1.1291	0.8235	0.8406	0.9205	0.8208	0.8902	0.6991	0.8141	0.6923	0.9499	0.8536	1.061	0.8855	0.6728	1.6497	1.387	1.6082	1.1411	1.3971	1.0549	0.8994	1.0495	1.0791	1.3095	1.0407	1.1584	1.1965	1.0977	1.3087	1.1473	1.3216	1.3428	1.2965
N-acetylneuraminate	2.0772	1.1606	0.9891	0.8966	0.8513	1.0739	1.1355	0.9403	1.0967	1.2235	1.0391	0.8008	0.9825	0.9369	0.8583	0.8405	1.2793	0.987	0.6968	0.9992	1.0081	0.8516	0.9519	1.2885	0.9872	1.4187	1.2352	1.4806	1.3219	1.5766	1.2186	1.0642	1.1426	0.9068	1.0961	0.9719	1.1427	1.0022	1.2867	1.0497	0.9927	1.0068	0.924	1.0008	0.7892	1.0769	1.0331	1.0563	1.1395
N-acetylglucosaminylasparagine	1.0621	0.9317	0.9497	1.0283	1.1225	1.0773	0.9489	1.1513	1.157	1.1928	1.0589	0.8736	0.9378	1.1589	1.1195	1.1065	0.9672	0.9789	0.81	0.9859	1.0004	0.8986	0.813	1.2554	0.9415	1.2086	1.0521	1.0416	1.0189	1.1308	0.9996	0.8247	0.6781	0.9121	1.0538	0.8517	1.004	0.99	1.0255	1.2281	0.9701	1.0061	0.9418	1.1832	0.9892	1.0225	1.3368	1.237	1.0111
erythronate*	1.0397	1.0624	1.0847	1.025	1.0129	0.9473	1.0018	0.93	1.1591	0.9643	0.9981	1.0424	1.038	1.1149	1.0376	1.0674	0.9926	1.045	0.9383	1.0091	0.8944	1.014	0.9184	1.0508	1.1435	1.1227	1.2073	1.1073	0.9944	0.9121	0.9924	0.9734	1.1366	0.9518	1.1556	0.9276	1.0576	1.0696	1.0248	0.9665	1.0017	0.9196	1.056	0.8809	0.9043	0.9996	0.9741	0.948	0.9727
N-acetylglucosamine/N-acetylgalactosamine	0.8684	0.7398	1.1919	1.0141	1.0905	0.9839	0.8921	1.1351	0.893	0.8508	1.0447	0.6555	0.9534	1.712	0.8304	0.9972	0.8284	0.7963	0.6821	0.7764	1.1088	0.8383	0.6315	1.0228	1.0136	1.2028	1.1598	0.9848	1.0117	1.0397	1.4265	1.1338	0.8062	1.0027	1.0631	0.8796	1.0336	1.0365	1.0174	1.3709	1.3614	1.0913	0.9319	1.2391	0.7979	1.0809	0.9973	0.9037	0.9548
N-glycolylneuraminate	0.1929	1.2219	0.7618	0.8077	1	1.3359	1.3113	0.8943	0.8335	0.6625	0.8989	0.876	0.1929	0.9372	0.7651	0.6059	0.7345	0.6001	0.7875	0.8375	0.1929	0.8104	1.3889	0.9548	0.539	0.9161	0.1929	0.6639	0.4712	1.1571	1.4728	1.3593	2.0114	0.7162	1.426	0.6497	1.4022	0.685	1.4463	0.3213	1.1733	1.9166	1.2521	1.3576	1.0488	1.0018	1.2583	1.2313	1.2042
N6-carboxymethyllysine	1.0783	1.1243	1.1556	1.3476	1.0626	0.9547	1.0307	1.0195	1.029	1.1695	1.2957	1.0655	1.2899	1.3623	1.2229	1.174	1.105	1.2255	0.9932	0.9909	0.6982	0.8342	1.0039	1.1144	1.0675	1.3248	1.2308	1.1848	0.8903	0.6611	0.8267	0.9307	1.2639	1.104	1.0996	0.9342	0.9256	0.9556	0.7508	0.6885	0.9024	0.9233	0.876	0.6538	1.107	0.9804	0.9023	1.0602	0.7423
citrate	0.9767	0.9725	1.0871	1.0936	1.0268	1.0665	1.1006	1.0589	0.9966	1.0526	0.9913	1.0869	1.0653	1.0943	1.1013	1.118	1.0785	1.0689	1.0254	1.0347	1.007	0.9255	1.0154	1.0804	1.1108	0.9575	1.0154	1.0061	0.9401	1.0066	0.7814	0.6982	0.9338	0.9254	1.0424	0.8216	0.822	0.8082	0.8918	0.9069	0.8626	0.8353	1.0351	0.9199	1.0933	1.0368	0.9535	1.1097	0.8186
aconitate [cis or trans]	0.8514	0.8544	1.0738	1.0064	0.9995	1.1045	1.0078	0.9964	1.149	1.1627	1.0005	0.9871	0.9394	1.1263	0.9798	1.1451	1.1114	1.1543	0.8839	0.9431	1.0463	0.7721	0.9993	1.1225	1.1216	0.9518	1.1112	0.9517	0.8597	0.9117	0.9694	1.2144	1.098	1.0829	1.3296	0.921	0.9839	0.9749	1.0714	1.0393	1.1773	1.0735	1.2841	1.071	1.2658	1.2385	1.1572	1.2495	0.7476
isocitric lactone	0.961	0.8338	0.689	1.3266	0.8876	0.729	0.9147	1.0388	1.1548	1.0335	0.4814	1.3157	0.8226	0.912	0.7506	1.0022	1.1936	1.4966	1.4341	1.0319	0.7813	0.7771	0.6364	0.9143	0.9153	1.1615	0.9978	1.34	0.8796	0.9265	1.5591	0.9184	1.7332	1.3398	1.6732	0.6554	1.3884	0.9894	1.489	1.2369	1.4925	1.0787	0.8742	0.7068	1.3297	0.7707	1.2866	1.1781	1.0265
alpha-ketoglutarate	0.871	1.0186	0.9932	1.0467	0.7614	0.9639	0.853	1.0997	1.2488	1.1744	1.0983	1.1573	0.9129	1.2289	1.1123	0.9699	1.2187	1.3195	0.9726	1.1695	0.8337	0.8951	1.0387	1.0035	0.9055	1.1689	1.4026	1.0668	0.8077	1.1557	0.9212	1.1045	0.8497	0.9743	1.4426	0.9475	1.1079	0.7332	0.956	1.2852	1.2803	0.9973	0.9876	0.972	1.5279	1.1882	1.1223	1.1944	0.8593
succinylcarnitine (C4)	0.8597	0.9044	0.9777	1.1702	0.7159	0.6392	0.9906	0.8728	1.0023	0.8056	0.8253	0.8941	1.2176	1.0928	1.0468	0.7632	0.8407	1.1155	0.9421	0.9289	0.8872	0.6177	0.6752	1.0823	0.8553	1.5388	0.9833	0.988	0.7493	0.8555	1.1261	0.8277	1.2279	0.8746	1.1903	0.7308	1.1014	1.2258	1.3076	1.0829	1.2082	1.143	1.1984	0.8015	0.7142	1.0735	0.9977	0.9519	1.3653
succinate	2.5352	0.982	0.7759	0.9846	1.9241	1.6254	0.7616	1.9527	2.8006	1.0582	0.8481	3.4427	1.4294	1.0154	2.9412	1.0325	1.282	0.7984	1.9438	1.3369	1.5281	1.029	1.2628	1.2247	0.7529	0.983	1.9071	1.745	0.87	1.0882	0.5007	1.3014	0.8212	0.6431	1.0329	0.5901	0.8781	0.5281	0.9734	1.1355	0.5775	0.5232	0.6498	0.7453	2.8136	0.8835	0.6504	0.708	0.4024
fumarate	0.9568	0.8593	1.493	0.925	0.6198	0.8622	1.0738	1.0865	1.0677	0.8436	0.9657	0.9806	1.4989	1.0474	1.1235	0.8109	1.1619	1.0446	0.9274	1.016	0.9397	0.6942	0.8244	0.9418	1.0675	1.1656	1.5045	0.8709	0.5569	0.918	0.6775	1.0063	0.8478	0.9937	1.7332	1.1051	1.6737	1.0505	1.1942	1.5105	0.92	0.8553	0.7168	1.0245	1.2345	1.2927	1.0729	1.2315	0.7469
malate	0.8291	0.9201	1.3161	1.0019	0.6778	0.9342	0.9981	1.0657	1.0281	0.9197	0.9688	0.9445	1.285	1.1906	0.9323	1.0544	1.2048	1.1525	0.8525	1.0612	0.8958	0.7255	0.7923	0.9102	0.9439	1.1412	1.3244	0.8932	0.7161	0.9485	0.7816	1.1406	0.9638	1.0336	1.6737	1.0914	1.2844	1.0065	1.0533	1.2751	1.0603	0.931	0.9028	0.9921	1.1834	1.2017	1.0942	1.1566	0.7467
itaconate	2.3284	1.3795	2.0166	1.3461	0.6736	2.1772	0.673	0.7716	2.1023	1.1023	2.3641	0.8232	1.3497	1.1879	2.5228	1.2771	2.1706	1.427	2.357	2.577	1.3888	1.4413	0.95	2.0503	1.8292	2.2351	1.879	1.5925	0.7006	1.8375	0.3648	0.6375	0.92	0.5336	0.9244	0.5618	0.3472	0.1683	1.2821	0.4824	0.8579	0.4823	0.7245	1.05	2.6595	0.7792	0.247	1.2306	0.6055
tricarballylate	1.0143	1.2434	0.5573	0.2672	0.4282	0.335	1.2656	1.0303	0.348	0.7681	0.2745	0.3095	5.9471	0.7906	1.1668	0.5142	0.604	0.2009	0.9913	0.3798	0.4297	0.9419	0.8047	0.3412	1.1265	1.904	1.593	0.2978	3.5164	0.3019	1.9852	4.7362	18.3763	1.5741	0.6008	0.9205	1.3458	3.8831	0.3502	1.1635	0.6931	1.1504	0.6843	1.0544	1.5983	2.5164	0.671	1.0087	1.3573
2-methylcitrate/homocitrate	1.1435	0.9087	0.93	1.0722	1.5329	1.2222	0.8264	1.4904	1.585	1.2958	0.9186	2.5334	1.0743	1.11	1.3494	1.0994	1.0381	0.8012	1.1567	1.0511	1.2313	1.0518	1.0245	0.9926	0.9859	0.816	1.2265	1.1832	1.2173	1.291	0.7798	0.8406	1.1371	0.8925	1.1028	0.8496	0.812	0.7512	1.0074	0.7535	0.9058	0.8908	0.8649	0.9207	1.4915	0.8923	0.9185	0.7753	0.7339
phosphate	1.0287	1.0706	1.0974	1.03	0.9156	0.956	1.0538	0.9893	1.0797	1.0228	1.0233	1.0446	1.1982	0.9993	0.9184	0.961	0.9586	1.0965	1.0709	1.0769	1.0269	1.0199	1.0554	1.0584	0.9162	1.0421	0.9818	1.0636	0.9749	0.9633	0.9525	0.989	0.9239	0.8172	1.0882	0.9488	1.0749	1.0062	0.889	0.9165	1.071	0.8603	1.0007	0.9022	0.8724	1.0198	1.0338	0.9494	0.9065
malonate	1.1547	0.9766	1.6166	1.0603	1.0497	1.0412	1.0074	0.8022	1.0762	0.9747	1.0382	0.85	1.0799	1.1263	1.364	1.365	1.1278	1.13	1.1219	1.2365	1.3132	0.9846	1.0196	1.42	0.9241	1.3774	1.3207	1.1935	0.9302	1.0924	0.7545	1.7119	1.2442	0.8374	1.0041	0.8244	0.5547	0.7555	0.8913	0.5863	0.9959	1.0685	0.9786	0.6982	0.951	1.0842	0.718	1.232	0.8364
butyrate (4:0)	1.1031	0.943	1.1857	1.0113	1.5153	0.9077	0.8789	1.2671	0.8106	0.9766	0.9272	1.0288	0.9507	0.7289	0.8093	1.2847	1.0439	1.9256	0.9578	1.0264	0.6973	1.7122	1.0143	0.9006	0.6503	0.6219	0.5263	0.7574	1.1134	2.0837	1.1572	0.9858	1.0185	0.8908	1.2417	1.0948	0.9078	0.9325	1.2559	1.0781	0.7686	1.0063	1.0035	1.0582	0.9371	1.1777	0.6167	1.1231	0.8193
valerate (5:0)	0.8347	1.1292	0.812	0.7447	1.3118	0.3327	1.007	1.097	0.7491	0.7597	0.8726	0.9359	0.3508	0.7024	0.9703	1.3342	1.0572	1.1664	0.8249	0.738	0.6847	1.063	0.3274	1.0402	0.3046	0.2987	0.7073	0.7217	1.0978	1.3871	1.0423	1.3257	0.9187	1.0067	1.0367	0.9888	0.8344	0.2209	1.1535	1.169	1.0283	1.6257	0.9933	1.1821	0.3663	1.3455	0.9744	1.2724	0.7842
caproate (6:0)	0.7844	0.9153	0.7878	1.0322	0.9631	1.0425	1.026	0.7221	0.7566	0.6416	0.8808	0.7254	0.4001	0.8012	0.9494	0.7291	0.8499	0.9527	1.1683	1.0011	1.0421	1.0816	1.0898	0.8462	0.7248	1.0586	1.0717	0.792	1.1542	1.2165	1.2124	1.2351	1.1134	0.8048	1.1227	1.1393	1.342	1.078	1.0088	0.978	1.2351	1.2135	1.2577	0.9263	1.0318	0.7954	0.8059	0.9903	0.8531
stearate (18:0)	0.9352	1.2161	0.9397	1.093	1.0091	0.9909	1.0252	1.0298	0.9562	0.9038	0.9589	0.8629	0.9468	0.8454	0.9994	0.8664	0.9015	1.1306	1.3897	1.0782	0.8932	1.0087	1.0073	0.894	1.0006	0.8756	0.8758	0.9887	0.8831	0.9708	1.3793	1.1802	1.0221	1.1307	1.1332	1.0955	0.9452	1.1663	0.9931	1.252	1.0923	0.9411	1.0018	0.9593	0.955	1.1281	1.1712	1.0561	1.121
nonadecanoate (19:0)	0.6873	1.2083	0.7049	1.0399	0.8282	0.7446	0.7679	0.9194	0.8238	0.7207	0.757	0.7068	0.7329	0.6607	0.7812	0.6549	0.7133	0.9338	1.0323	0.772	0.6452	0.8652	0.7847	0.6719	0.7824	0.6992	0.6374	0.8086	0.7022	0.7537	2.0809	1.5063	1.229	1.295	1.1742	1.1795	1.2459	1.6849	1.1894	1.5818	1.0982	1.0418	0.9081	1.0454	0.9557	1.3222	1.5551	1.0508	1.4501
erucate (22:1n9)	1.4581	2.076	0.6007	0.9662	2.0394	1.489	0.7329	1.4772	0.9547	0.6675	0.9349	1.3061	0.9585	0.7961	1.6953	1.5208	1.3225	0.8757	2.5324	1.0569	0.8833	1.211	0.8003	0.5797	0.726	0.7139	0.5966	1.7274	1.3375	1.0233	1.2158	1.744	0.7133	1.6775	0.8497	1.7281	0.7408	0.938	0.7626	1.8065	0.7556	0.8819	0.7022	1.3524	0.9117	1.4538	1.2512	1.2418	1.2263
hexadecatrienoate (16:3n3)	1.1671	1.2644	0.671	1.1627	0.9542	0.9634	0.7017	1.0242	0.7614	0.6642	1.0586	1.1432	1.1789	1.0147	0.9461	1.0607	0.7957	0.8753	1.7686	0.9544	0.6296	0.8458	1.3697	0.9026	1.1193	0.8471	0.5038	0.8052	1.0574	0.9442	1.6565	0.9008	1.097	1.007	1.1353	1.7386	1.4973	0.9989	0.9956	1.4668	0.7744	1.0011	0.9696	1.029	0.722	0.8675	1.4546	1.2008	1.0968
eicosapentaenoate (EPA; 20:5n3)	0.8764	1.1156	1.0266	1.1604	1.2998	0.8827	1.1091	1.2642	1.2262	1.1151	1.0591	1.0913	0.648	0.7071	0.7556	0.9378	1.137	1.6594	2.1809	1.5811	0.995	0.8167	1.0703	0.796	1.005	0.9081	0.9885	0.9059	0.7432	1.103	1.7787	1.2663	1.4499	1.0374	1.2241	1.1603	0.9534	0.9125	1.0636	1.656	1.4624	0.6364	0.8692	0.7475	0.6619	1.0662	1.1492	0.948	1.0739
docosapentaenoate (DPA; 22:5n3)	0.5016	1.0355	0.4363	1.5241	0.7002	0.5614	0.6959	1.2168	0.7901	0.7025	0.7496	1.0248	0.6156	0.4573	0.5404	0.6923	0.5361	1.3602	1.879	1.2512	0.628	0.7621	0.7325	0.4648	1.0233	0.4434	0.5546	0.9351	0.6368	0.9912	2.6203	1.4078	0.8964	1.3981	1.8085	1.776	1.2702	1.2844	1.2946	2.9473	1.5386	0.8431	1.0088	0.8607	0.7482	1.6101	1.5065	0.9599	1.3331
docosahexaenoate (DHA; 22:6n3)	0.6212	1.34	0.5678	1.4617	1.0148	0.48	0.8855	0.9698	0.8376	0.7699	0.9174	0.763	0.5448	0.7251	0.6101	0.8002	0.5479	2.007	1.8891	1.2863	0.5759	1.0168	0.9852	0.6849	1.1286	0.4493	0.6354	0.9145	0.8763	0.7808	2.154	2.0348	1.3306	1.5176	1.7317	1.6763	1.3037	1.8299	1.6076	1.8479	1.1357	1.096	0.7435	1.0968	0.8101	1.1334	1.8352	1.0904	1.3852
docosatrienoate (22:3n3)	1.143	2.6468	0.4794	2.2706	1.57	0.9267	0.7432	1.1184	0.994	0.9217	0.9653	1.2678	1.006	0.4966	1.3819	0.8245	0.9767	2.2235	2.789	2.0376	0.5632	0.9347	0.7388	0.5299	1.036	0.9898	0.4842	1.3908	1.5568	0.7533	1.968	1.4723	0.9211	1.1385	2.0573	1.0908	1.2439	1.5709	0.5371	1.8704	1.3983	0.9317	0.7206	0.6943	0.6008	1.3565	1.1372	1.2267	1.1458
nisinate (24:6n3)	0.2661	1.7945	0.4578	2.343	3.407	1.4443	1	1.1438	1.2421	0.6557	1.6467	1.0309	0.7776	1.0488	1.193	1.3806	1.032	3.0717	3.7285	2.7965	0.596	1.2367	1.2924	1.2196	0.6717	0.9302	0.2661	1.6838	0.8825	0.8531	1.1108	0.9991	0.7747	0.4861	1.1611	0.771	0.614	0.2661	0.2661	0.6561	0.7771	0.2661	0.2661	0.2661	0.2661	0.2661	0.2661	0.8567	0.2661
dihomolinoleate (20:2n6)	0.9309	1.8295	0.6724	1.7108	1.0891	0.8927	0.9923	1.0939	0.9353	0.5986	0.9833	0.8883	1.0008	0.7349	1.0654	0.8818	0.8657	1.4061	1.9465	1.0891	0.5935	0.8614	0.9206	0.6445	1.3258	0.8201	0.6627	1.1058	0.9727	0.8502	1.8996	1.6912	0.8923	1.4894	1.8495	1.5676	1.56	1.6248	0.9147	2.2337	1.1898	1.0894	0.8654	0.9992	0.9583	1.4944	1.6669	1.0951	1.3027
dihomolinolenate (20:3n3 or 3n6)	1.2475	1.8434	1.067	1.3911	1.5056	1.0932	1.1715	0.9633	1.0746	0.7611	1.1738	0.9854	0.8513	0.8802	1.0718	1.1623	1.4225	2.1175	2.3493	1.6422	0.8896	0.8615	1.2579	0.9568	1.1155	1.0608	0.9224	1.0511	1.1063	1.0225	1.5031	1.089	1.0319	0.8761	1.4885	0.9623	0.9886	1.1333	0.6024	1.448	1.1211	0.7714	0.7393	0.5993	0.6066	0.971	1.0114	1.0173	0.8667
arachidonate (20:4n6)	0.6392	1.5381	0.5818	1.1174	0.9366	0.6785	0.8856	0.9649	0.8996	0.8607	0.8875	0.7727	0.6664	0.5931	0.694	0.7788	0.8178	1.7961	1.4593	1.1439	0.7039	0.9895	0.8283	0.6477	0.7972	0.5124	0.6806	1.0255	0.6254	0.755	2.3481	1.6653	1.3589	1.4242	1.5261	1.4187	1.2396	1.6009	1.3792	1.9659	1.6322	1.0051	1.0976	1.1149	0.8861	1.5798	1.5767	1.1563	1.3307
adrenate (22:4n6)	0.4468	1.5114	0.3157	1.5603	0.5785	0.5346	1.1	0.9732	0.5571	0.8423	0.7416	1.117	0.6005	0.461	0.9675	0.5996	0.6375	1.5342	1.521	1.0807	0.4829	0.8569	0.4888	0.8106	0.9521	0.371	0.363	0.9789	0.4872	0.8696	2.2529	1.6363	1.1041	1.4275	1.8881	1.4575	1.2737	1.6063	1.1261	2.2972	1.4495	1.0222	0.7473	0.7728	0.6929	1.4926	1.7485	1.0705	1.451
docosapentaenoate (n6 DPA; 22:5n6)	0.6759	1.3831	0.4721	1.6224	0.8197	0.6004	0.9808	0.7717	0.5649	0.7387	1.126	0.7999	0.5978	0.8566	0.7104	0.7444	0.58	1.7725	1.6031	1.0211	0.5808	0.8159	0.8412	0.9456	0.9474	0.3823	0.3553	1.2244	0.9925	0.8202	2.4756	1.9029	1.7209	1.2402	1.5845	1.3293	1.5063	2.0389	1.1371	2.0926	1.6164	1.2005	1.1369	1.2679	0.9432	1.58	2.7388	1.1207	1.5161
docosadienoate (22:2n6)	0.942	1.9448	0.5938	1.6152	1.3191	1.0165	0.9401	1.2139	0.91	0.677	0.9864	1.0438	1.1234	0.786	1.2241	0.9847	0.9434	1.4345	2.2507	1.4973	0.6274	0.8865	0.8696	0.5773	0.9992	0.8631	0.6552	1.2845	0.9419	1.022	1.5193	1.3587	0.8067	1.2565	1.5278	1.1677	1.239	1.1975	0.8961	1.7318	1.0921	0.8737	0.718	0.894	0.8158	1.2354	1.2452	0.9378	1.2145
mead acid (20:3n9)	1.4131	1.6991	1.5256	1.1124	1.8707	1.9399	2.8032	0.9772	1.1152	1.0686	1.6137	0.902	0.997	1.5796	1.1414	1.82	1.3575	2.3357	2.3709	2.4834	2.1338	0.6722	1.6533	1.7049	2.48	0.9894	1.2809	1.0504	1.6279	3.9108	1.3529	0.6188	1.6991	0.8363	1.003	0.6816	0.4618	0.7126	0.5763	0.6991	1.1958	0.6078	0.8644	0.5872	0.5469	0.818	0.7268	1.1745	0.8219
dimethylmalonic acid	0.4103	1.8057	0.9712	1.1694	1.6503	1.0622	0.9031	1.1304	1.0252	1.6676	0.8435	1.176	1.769	1.0302	0.5863	0.4103	0.8484	1.8373	1.1032	1.0584	0.789	0.5208	1.0265	1.373	0.4103	1.1571	2.0706	1.0508	1.2522	1.3932	0.8769	0.4669	1.1895	0.6167	1.5177	0.435	1.2576	0.7761	0.9963	0.4491	1.0898	1.1044	0.6966	0.4103	0.9987	0.4103	0.8392	0.6566	0.6611
glutarate (C5-DC)	1.7177	0.4831	0.5691	0.4418	1.3991	0.7555	0.6638	0.6278	1.1072	0.5143	0.8579	1.3509	2.3608	0.5315	0.5402	0.7314	1.6555	0.8572	0.4991	0.5682	0.9207	1	2.2543	0.5956	0.57	0.7541	1.9723	0.4418	1.2137	0.7027	1.591	4.6432	2.0381	1.8701	2.8879	1.9294	1.484	1.9249	0.7513	2.2406	1.2018	1.9141	1.4693	1.7163	5.7093	1.4102	0.7667	0.9987	0.6439
2-hydroxyglutarate	1.1842	0.9721	0.9349	0.8675	0.8379	0.9631	1.0139	1.0457	0.943	1.1217	0.8606	0.8941	1.4512	1.0895	0.9253	1.4155	1.2163	1.1089	0.8859	0.9437	1.0383	1.0918	0.7969	1.2153	0.6838	1.0945	1.2805	1.1908	1.162	0.9967	0.7134	1.1008	1.0771	1.1585	1.0562	1.1367	0.9364	0.9595	1.0845	0.7729	0.851	1.0033	1.0249	0.8012	1.0816	1.2798	1.2313	1.2042	0.8951
4-hydroxy-2-oxoglutaric acid	1.1963	1.3876	1.4603	1.3985	1.132	0.8772	1.4109	1.1452	0.9283	0.8498	1.0593	1.1373	1.4905	0.9566	1.2711	1.0294	0.7077	0.6832	0.7859	0.7163	0.9001	0.8019	1.1941	0.863	1.7971	1.206	0.865	1.1337	1.5324	1.0701	0.7679	0.6307	0.7256	0.9452	0.9692	1.0269	1.0832	0.8359	0.8643	1.0632	0.7826	0.858	0.6375	0.8531	0.3753	0.6533	0.8443	0.9054	0.9979
2-hydroxyadipate	1.651	0.7431	0.9388	0.7292	0.9603	1.3998	1.0045	1.1749	1.0528	1.0772	0.9105	1.3631	2.1587	0.8693	0.769	0.8839	1.4057	1.1554	0.7585	0.9513	0.8281	1.1824	0.7421	0.8996	0.6758	0.5863	1.1358	0.9107	0.6654	0.7273	1.2277	3.7059	1.4912	0.966	1.0487	1.3672	0.9887	1.8074	0.8805	0.9562	1.1257	0.9404	3.8052	0.9682	1.0406	1.7603	0.7591	1.1341	0.9639
maleate	1.2681	0.9869	1.6811	0.8516	0.8722	0.9232	1.0891	0.9964	1.0525	1.2082	0.6414	1.6357	0.8597	1.0893	1.2021	1.0036	1.1596	0.9763	1.2697	1.145	1.2745	0.7991	1.11	0.9285	0.9685	0.9403	1.1028	0.7936	0.7554	0.9389	0.8889	1.0211	1.5176	1.0389	1.6115	0.829	1.3969	1.0178	1.0617	1.2183	0.9371	0.8744	1.0706	0.7951	0.9425	1.1378	0.9379	0.9455	0.8404
pimelate (C7-DC)	0.787	0.5293	1.8908	0.7217	0.9346	0.7994	0.7158	0.685	0.8618	0.5293	0.833	0.938	2.4989	1.4007	0.5293	0.7744	1.3602	1.6654	0.5293	1.0873	1.1029	0.7625	1.0538	1.4368	0.5293	1.0068	1.6138	1.0021	0.7205	0.6716	0.5293	0.9107	1.4585	1.2084	1.2916	0.7132	0.8468	0.9056	1.5295	0.5293	0.9787	0.883	1.445	0.7281	0.5604	1.6048	1.1728	2.5277	1.6755
suberate (C8-DC)	0.7995	0.9281	1.9214	1.3391	1.1009	1.1006	0.4558	1.2057	1.1466	0.5946	0.8791	1.0284	1.1792	1.1514	0.995	0.6076	1.4251	0.5437	1.1284	0.8711	0.5048	0.7646	0.9647	0.9753	0.6547	1.1896	1.2424	1.1634	1.0936	0.7844	0.8273	1.084	0.8404	0.8613	0.9115	0.9704	1.0294	1.3955	0.896	0.6032	0.7845	0.9828	1.005	1.0719	1.3509	1.4948	1.1396	1.4194	1.7312
azelate (nonanedioate; C9)	1.0269	0.9968	0.9739	1.6596	0.6376	0.7693	0.5455	0.7015	0.9936	0.7467	0.8043	0.8962	0.7906	0.9366	0.5865	0.6005	1.6018	0.8581	1.1364	1.0163	0.7256	0.7719	0.69	0.6831	0.8364	1.0032	1.0365	0.775	0.6995	0.778	1.236	0.8665	1.2118	1.0065	1.1592	0.7006	1.2516	2.4859	1.2516	0.8401	1.3531	1.5565	1.1911	1.2073	0.982	1.578	1.0735	1.0544	2.0558
sebacate (C10-DC)	0.7531	1.2653	2.1283	1.1643	0.7911	1.1791	0.5733	1.1754	0.9301	0.9022	0.7777	0.9725	0.5914	1.2787	1.0368	0.901	1	0.9873	0.8994	1.1315	0.7804	1.026	0.8673	0.6932	0.5733	0.6723	0.5733	0.5733	1.0871	0.5984	1.3639	0.8919	1.2257	0.7676	1.0746	0.8612	0.8466	1.6926	1.1994	1.1383	1.1506	0.8747	0.9797	0.9795	1.0987	1.3926	1.1989	1.4079	1.4861
undecanedioate (C11-DC)	1.1363	0.2688	1.6049	1.1212	1.0705	0.9919	1.1355	0.1614	1.1209	1.1105	0.2528	1.0923	0.798	0.4357	0.218	0.1614	0.8473	0.8234	0.1614	1.0121	1.1097	0.6475	0.1708	0.8426	0.1614	0.1614	1.0081	0.9338	0.9746	0.93	1.2839	1.0744	0.9431	0.2103	0.9477	0.4319	1.3215	1.2372	1.0138	1.3327	1.0568	0.9392	1.7528	0.9267	0.4358	1.1924	0.9534	0.9756	1.5711
3-hydroxydodecanedioate*	1.085	1.6186	1.0067	1.5418	1.1203	0.8637	0.8729	0.8102	1.267	0.8236	1.0233	1.2681	0.8691	1.033	1.3137	1.2031	1.4471	1.1792	1.0375	1.124	0.5615	1.1658	1.0081	1.0846	0.5333	1.6065	1.497	1.3583	1.2537	0.7606	0.7429	0.702	1.1192	0.5988	0.6972	0.5641	1.1446	1.1721	0.9657	0.6587	0.8099	0.9636	0.7212	0.8113	0.6933	1.1306	0.8891	0.9933	0.7676
eicosanedioate (C20-DC)	0.5427	1.3331	0.3954	1.3302	0.8303	0.4836	0.5319	1.1728	1.0313	0.6065	0.5947	1.0873	0.8178	0.443	0.9452	0.5706	0.5474	0.6842	0.9233	0.4063	0.3909	0.7991	0.5941	0.3517	0.4198	0.6034	0.701	1.0565	0.9482	0.2966	1.336	1.6249	1.1255	1.3507	0.9268	1.3904	1.5322	2.1667	2.327	0.7244	1.3255	0.9802	0.9357	1.2176	0.5913	1.4304	1.3911	1.0928	1.9694
docosadioate (C22-DC)	0.5535	1.3711	0.3388	1.1672	0.7231	0.3884	0.4569	1.1288	1.1044	0.5738	0.6286	0.7702	0.8412	0.4008	0.8411	0.5174	0.5663	0.5344	1.0088	0.3854	0.3264	0.7117	0.5456	0.2937	0.5076	0.5481	0.6701	0.9244	0.7227	0.2271	1.5652	1.5928	1.1306	1.7265	1.1913	1.6759	1.8593	2.4666	2.3615	0.9682	1.3387	1.1464	0.9912	1.4511	0.4725	1.7129	1.7225	1.133	2.4099
N-linoleoylserine*	1.385	1.6571	0.8534	0.912	1.5062	0.8577	0.8764	0.8813	1.9369	0.7627	0.8913	1.1872	1.102	0.7739	1.3193	1.0409	0.8554	1.8803	1.926	1.3149	0.5256	1.4443	1.0684	0.6843	0.5663	0.7819	1.0115	1.4659	1.0353	0.4035	1.0961	0.9704	0.9473	0.8882	1.1446	1.1355	1.2791	1.6695	1.0808	0.9218	1.3515	0.7991	1.1099	0.9561	0.5195	1.7383	0.9885	0.9382	1.0487
2-aminoheptanoate	0.6046	1.4972	0.681	1.6552	0.6544	0.8134	0.6851	1.0506	1.1173	0.7454	1.2834	0.6106	1.2809	0.927	0.8825	0.9205	1.2094	1.3949	0.4833	0.9225	0.5458	0.9461	0.9266	0.8587	0.592	2.0307	1.0494	0.9674	0.9914	0.6502	1.3225	0.7903	0.8529	1.5587	1.13	0.98	1.5923	1.3486	1.5077	0.8882	0.8663	1.0661	0.8254	0.8132	0.4354	1.7377	1.4499	1.1124	1.4508
butyrylcarnitine (C4)	1.6143	1.0351	0.8803	0.6156	2.3312	1.1921	0.8386	0.7395	1.8458	0.5465	1.2217	1.3616	1.972	1.3813	1.3702	1.8325	1.1112	1.9858	1.7096	1.2903	1.0486	1.272	1.1283	1.4211	1.1935	1.1705	1.514	1.2768	1.159	0.8211	1.5335	0.8684	0.3957	0.9482	0.7502	0.6615	0.7932	1.0121	0.7124	1.0103	0.4186	0.6423	0.6822	0.4752	0.9982	0.7307	0.5279	0.3763	0.781
propionylcarnitine (C3)	2.7723	1.5332	1.0771	0.8077	2.252	1.8224	0.9942	1.2806	3.0874	1.0153	0.9086	3.4631	3.031	1.0058	3.2325	1.7796	0.9303	1.3917	1.9933	1.7093	1.037	1.2923	0.857	0.9727	1.2979	1.18	1.932	1.9011	1.6213	0.8732	0.536	0.6299	0.8035	0.855	0.8885	0.3945	0.6467	0.8101	1.463	0.489	0.4206	0.8066	0.7458	0.7703	2.0428	0.6367	0.432	0.5419	0.8536
methylmalonate (MMA)	1.0273	1.5832	0.4567	1.6468	1.6184	2.9479	0.8032	3.4622	3.4342	2.0249	0.8846	5.1337	0.2002	1.5786	3.9936	1.7542	1.7711	1.1683	3.0752	2.3797	0.3682	1.8324	2.2611	2.2606	0.5874	1.2049	0.2239	2.24	0.2382	1.4513	0.1877	0.2365	1.231	0.1508	0.7815	0.1984	0.2723	0.1761	1.0282	0.0385	0.6762	0.4	0.9727	0.4761	4.3983	0.4504	0.6538	0.5668	0.2794
N-palmitoylglycine	0.9841	1.6588	0.6885	0.4839	1.1816	0.596	0.8603	0.7972	1.2687	0.6187	0.7432	0.9857	0.4839	0.808	1	1.0535	0.6462	1.5601	1.4698	1.4018	0.4839	1.2928	1.0288	0.6303	0.4839	0.4839	0.6307	0.4839	0.4839	0.7801	1.5914	0.7949	0.7767	1.1856	1.011	1.0696	1.0148	0.8467	0.6826	1.4044	1.0521	0.8097	0.8694	0.7663	0.4839	1.1214	1.2571	0.5955	1.182
acetylcarnitine (C2)	1.2837	1.7113	1.1369	0.9301	0.9701	0.7856	0.8378	0.9521	1.0909	1.2578	0.8285	2.3162	2.085	1.0505	1.242	0.9793	0.795	1.2649	0.8715	1.0924	0.7964	1.0665	0.8346	0.8067	0.9666	0.9847	1.2981	1.1943	1.2675	0.9731	1.166	0.8226	0.5867	0.9914	0.9737	0.6429	1.0181	1.0086	1.1631	0.7811	0.8118	1.0228	0.8842	0.9084	0.916	0.915	0.7898	0.9774	1.5297
hexanoylcarnitine (C6)	1.4919	1.23	0.6691	0.4709	1.2696	1.086	0.4709	0.6797	1.5783	0.5865	0.8206	0.4709	1.4761	1.082	1.958	1.2466	0.6834	1.6388	1.7371	1.1721	1.0067	0.4709	0.9954	1.018	0.8792	1	1.0754	1.4697	1.5782	0.5962	2.0724	0.8582	0.5753	0.9305	0.4709	0.7951	0.6601	1.2906	0.7405	1.1234	0.4709	0.6396	0.4709	0.4709	1.3217	0.6727	0.687	0.4709	1.1447
octanoylcarnitine (C8)	1.2908	1.0222	0.5147	0.7254	0.7406	0.5147	0.5965	0.7426	1.0602	0.5147	1.2007	0.9529	1.4186	0.9231	1.007	0.8559	0.5147	0.9194	1.9355	1.0703	0.6087	0.5888	1.1533	0.5855	0.9105	1.0264	0.644	0.993	0.8285	0.5147	2.0275	1.1218	0.8432	1.5213	1.2947	0.8513	1.0644	1.1801	1.5175	2.162	0.5147	0.8632	0.5147	0.5147	1.1754	0.8327	0.9073	0.5147	1.8768
palmitoylcarnitine (C16)	0.8329	1.1975	0.7089	1.1745	0.9405	0.9061	1.0058	1.1227	0.8782	0.9374	0.7683	1.4348	1.0455	0.79	1.0289	0.9675	0.5917	0.9322	1.7517	1.4311	0.8384	0.5689	1.0943	0.949	1.4734	0.484	0.9697	1.0548	0.8564	0.8922	2.1623	0.9942	0.7904	1.471	1.2912	0.9105	1.0144	0.8814	1.43	2.7542	0.8157	0.8219	0.5779	1.1332	0.5347	0.8135	0.783	0.8293	1.3504
stearoylcarnitine (C18)	0.4765	0.6906	0.5084	0.7876	0.753	0.6181	0.629	1.1613	0.7421	0.9992	0.5463	1.617	0.7702	0.4775	0.6545	0.5567	0.4906	1.0803	1.4068	1.2043	0.5214	0.6325	0.5078	0.8393	1.5426	0.2748	0.7917	1.0642	0.5837	0.6628	2.1099	1.7264	0.8297	1.4849	2.0815	1.2475	1.2241	1.122	1.8955	2.579	1.0058	0.8865	0.7616	1.3431	0.5071	0.7764	0.8626	1.4643	1.5175
cis-4-decenoylcarnitine (C10:1)	0.8888	1.2488	0.5449	0.6765	0.5262	0.6781	0.9512	0.8315	0.8977	0.5262	1.0625	1.2697	0.7105	0.5262	0.6762	0.6059	0.5262	1.1749	1.6113	0.8508	0.5262	0.5262	0.8799	0.5262	1.0779	0.6645	0.6901	1	0.7387	0.5262	2.7515	1.7926	1.1011	2.6859	1.5757	0.9112	1.448	0.8091	1.7637	2.3087	0.5518	0.9928	0.6645	1.1148	1.2754	0.7251	0.9583	0.5961	1.3413
oleoylcarnitine (C18)	1.0443	1.6463	0.6047	1.0082	1.0322	0.9238	0.9799	1.0982	0.9264	1.0838	0.8134	1.6595	1.2804	0.8087	0.8056	0.9827	0.5873	0.9117	2.0299	1.3389	0.6421	0.5817	1.2088	0.9852	1.3635	0.5133	1.0228	1.2821	0.9777	0.9241	2.5499	0.9358	0.6732	1.4978	1.3541	0.9956	0.9087	0.989	1.4	3.0259	0.7765	0.6902	0.5884	1.1148	0.3503	0.8599	1.0651	0.9278	1.3854
linoleoylcarnitine (C18:2)*	0.8369	1.1554	0.3562	1.2475	0.3941	0.5449	0.7801	1.3219	0.8483	0.8041	0.6828	2.2185	1.1447	0.3661	0.7907	0.8263	0.3336	0.9193	1.332	0.9182	0.2441	0.438	0.9949	0.3919	1.058	0.4365	0.6617	0.985	0.6785	0.2977	3.5408	1.3242	0.9164	2.5521	1.7067	1.1971	1.1865	1.3372	2.0056	3.4545	0.9114	1.054	0.5414	1.6192	0.5588	1.0022	1.3792	0.8511	1.995
deoxycarnitine	1.3876	1.288	1.049	0.6601	0.9453	1.3109	0.8479	0.8807	1.0422	0.7332	1.0279	0.7912	1.8035	0.9566	1.2025	0.9083	0.8886	1.3124	1.1512	0.8315	0.9326	0.8567	0.7564	0.9821	0.954	0.9621	1.0637	0.9423	1.15	0.729	0.8993	0.9279	1.0678	1.0037	1.0902	0.7801	1.3121	1.0421	1.1361	1.0206	0.9178	1.1476	0.8898	0.9939	1.0702	1.0463	0.8054	0.7584	0.9963
carnitine	1.6843	1.1981	0.7355	0.5913	1.0563	0.8754	0.7345	0.8146	1.0102	0.9441	0.8215	1.2151	1.3043	0.8624	1.2083	1.1263	0.6447	1.4515	1.2788	0.9502	0.7919	0.889	0.7447	0.8663	0.9469	0.9172	1.1168	0.9922	1.2031	0.7356	1.5711	1.2284	0.8113	1.4976	1.1477	0.9185	1.0907	1.411	1.7098	1.0078	0.9396	1.2707	0.9708	0.974	1.4505	0.8535	0.9333	0.9818	1.551
3-hydroxybutyrate (BHBA)	1.0797	0.8315	1.8158	0.9335	1.5173	1.0636	1.1321	0.8422	1.415	1.016	0.6743	1.1408	0.6035	1.1116	1.4713	1.4691	1.4644	1.2224	0.9839	1.6156	1.5664	1.7622	1.4448	1.0657	0.644	1.6432	1.1216	1.0989	1.0378	1.0455	0.816	0.9191	0.4384	0.4933	0.6735	1.4953	1.2017	0.8376	0.5967	0.7954	0.7465	0.8561	1.0242	0.5075	0.8128	0.6759	0.3839	1.027	0.5375
palmitoylcholine	0.6512	0.9031	0.9259	1.2014	1.0781	0.9604	0.8197	1.1728	1.1742	1.0166	0.8109	0.7824	0.449	0.7841	0.8171	0.8556	1.4264	1.375	1.1046	0.8588	0.8586	0.8182	0.8977	0.9004	0.9491	0.7435	1.1765	1.1767	0.7333	0.6141	1.4205	2.5927	1.6356	0.9834	1.468	1.3172	1.5042	1.3541	0.9191	1.5813	1.2569	1.5904	0.9302	1.2912	1.1625	1.3233	1.3973	1.261	1.156
oleoylcholine	0.8407	1.1257	1.3338	0.7592	1.3238	1.3297	1.221	1.1103	1.289	1.1428	0.9137	0.7835	0.4605	1.1349	0.9691	1.4072	2.1235	1.6684	1.6208	1.1338	1.1914	0.8954	1.1359	1.4954	1.0522	0.8414	1.4043	0.9317	0.9708	0.924	1.0914	2.3095	1.6993	0.7235	1.0562	0.8231	1.0312	0.9609	0.8483	1.0928	0.8802	1.3045	0.6364	1.0126	0.6731	1.079	0.9409	1.2457	0.9874
linoleoylcholine*	0.6835	0.9663	0.7545	0.8909	0.84	0.7561	0.7263	1.211	1.141	0.7307	0.7666	0.6754	0.3504	0.5586	0.7708	0.8045	1.6155	1.4586	1.1494	0.6862	0.5177	0.8525	0.7623	0.7299	0.8158	0.6435	1.2098	1.0267	0.5612	0.2932	1.2958	3.0273	1.9487	1.1652	1.6144	1.3367	1.5662	1.5923	1.0153	1.7536	1.2088	2.0311	0.8345	1.4424	1.0429	1.5273	1.4704	1.562	1.2506
stearoylcholine*	0.647	0.8541	0.5768	0.904	0.9293	0.786	0.7178	1.1771	0.9074	0.7278	0.8863	0.7343	0.2521	0.5009	0.7468	0.8233	1.6781	1.4353	1.3178	0.8519	0.705	0.7926	0.7881	0.8475	0.8398	0.5424	1.0892	0.9629	0.6652	0.4769	1.4898	3.098	2.077	1.1099	1.6469	1.4242	1.4412	1.509	1.2731	2.2706	1.3544	1.8204	0.8505	1.544	1.0371	1.6071	1.632	1.7829	1.1616
arachidonoylcholine	0.4336	0.5002	0.4692	0.9998	0.7272	0.4355	0.632	1.2152	1.0506	0.9392	0.8064	0.6923	0.3062	0.5055	0.4811	0.6972	0.9504	1.5139	1.0002	0.7762	0.6916	0.9021	0.7252	0.6999	0.825	0.203	0.9176	1.0724	0.4969	0.7049	1.8905	3.1035	2.0305	1.1905	1.5982	1.6074	1.5118	1.1364	1.4443	2.4171	1.5672	1.826	0.9988	1.4931	1.2289	1.5079	1.8332	1.5418	1.3695
2-hydroxyheptanoate*	0.9043	0.896	1.1252	1.369	0.8082	0.9967	1.0526	0.7945	0.9033	0.787	1.0009	1.1603	1.5978	0.8302	0.9761	0.7818	1.2047	0.7719	0.8946	0.7703	1.1898	0.8049	0.7916	0.822	1.6702	1.3576	0.7707	0.8885	0.9419	0.8321	1.2294	1.0076	2.3697	1.5816	0.972	0.9445	1.4234	1.3407	1.0773	0.7026	1.0112	1.0311	0.8862	0.7609	1.2617	1.4222	1.1324	0.9424	1.1686
2-hydroxyoctanoate	0.9591	0.9644	0.6071	1.3754	0.8583	0.7763	0.6305	0.94	0.9029	0.7452	0.7929	1.4304	1.3059	0.8697	0.8824	0.9922	1.4921	0.8627	1.1931	1.2268	0.7124	0.6786	1.206	1.0198	1.1463	0.8808	0.8917	1.441	0.8419	0.586	1.6875	0.8692	1.2386	1.4465	1.272	1.1069	1.2004	1.258	1.6432	1.3828	0.8226	0.835	0.6743	1.56	0.8407	1.1854	1.0506	0.6859	1.0505
2-hydroxydecanoate	1.3417	0.9198	0.9256	1.0705	0.9765	1.4221	1.1886	1.0278	0.8434	0.8789	0.8883	1.0477	0.9724	0.8016	1.0204	1.0019	1.0675	0.9085	1.3737	1.0666	0.9981	0.9188	0.7104	0.9281	1.6156	1.3596	0.8298	0.8827	0.8578	0.8399	1.9971	1.2402	1.5322	1.6362	1.0858	1.1512	1.016	0.975	1.2527	1.2292	1.4406	0.966	1.285	0.9467	1.8099	0.9921	0.9818	0.8105	0.9277
2-hydroxystearate	0.8693	1.0025	0.7303	1.0077	0.8103	0.7047	0.725	0.9868	0.9363	0.8121	0.9155	0.8381	0.6905	0.6083	0.8957	0.8272	0.86	1.5746	1.3026	0.9453	0.6275	1.0321	0.8371	0.6022	0.815	0.7785	0.6701	1.0446	0.778	0.7806	1.6456	1.6328	1.2903	1.1377	1.4149	1.1285	1.1848	1.6644	1.2621	1.3798	1.5781	1.132	1.1573	1.1487	1.0477	1.2042	1.3987	1.0945	1.2955
2-hydroxyarachidate*	0.7689	0.9377	0.8978	1.5602	0.9231	0.6519	0.861	0.8592	0.8152	0.8053	1.1264	0.914	1.306	0.7134	1.1041	0.8793	0.7734	1.3483	1.3732	1.2775	0.5227	1.2297	0.9146	0.5203	1.0989	0.8259	0.4764	0.9693	0.9179	1.8777	1.4839	2.4149	1.0668	1.1146	1.0422	1.2075	1.0567	1.4237	1.1894	1.4344	1.2248	0.9359	1.2224	1.0721	0.8368	1.5122	1.2376	0.8859	1.2411
2-hydroxybehenate	1.3098	1.3593	0.7906	0.9925	1.1132	1.1275	0.7059	1.1453	0.8448	0.6536	0.9432	1.1253	1.0873	0.6723	1.5679	1.137	1.4408	1.4472	1.7235	1.0111	0.7276	1.5265	0.9049	0.5795	0.6785	0.8714	0.4843	1.3064	1.2063	1.3154	1.1545	1.7967	0.9321	1.2522	0.8162	1.5445	0.6799	1.0465	0.7441	1.3861	0.8722	0.8712	0.9138	1.2629	0.9819	1.7518	0.9824	1.1199	0.9547
3-hydroxyhexanoate	0.6759	0.9625	0.937	1.6575	0.777	0.7666	0.5761	1.3057	0.9965	0.7306	0.6361	1.8834	1.0651	0.6394	1.0035	1.0049	0.7552	0.7683	1.63	1.0864	0.6037	0.872	0.9686	0.7548	1.3845	0.594	0.6237	0.7553	1.3156	1.8027	2.5928	1.1549	0.4645	1.342	0.9759	1.2061	1.5525	1.3974	2.6959	4.1664	0.9596	1.1832	0.8149	0.9268	1.1106	1.2195	1.3521	0.9824	1.8559
5-hydroxyhexanoate	1.5515	1.0795	0.9779	1.0275	1.4938	2.0299	1.1674	0.8281	2.0726	0.3282	0.9507	0.7053	1.2513	1.4367	1.1765	1.8934	1.2126	0.8523	1.2038	1.1475	1.8802	1.3054	1.3954	1.1535	0.9178	1.1656	1.2154	1.1585	1.2722	1.3127	0.8487	0.3282	0.7246	0.7733	0.6357	0.8021	0.8342	1.2746	1.0236	0.6505	0.7152	0.6522	0.9297	0.7214	0.4828	1.9884	0.8206	0.8414	0.6509
2S,3R-dihydroxybutyrate	0.8488	1.0712	1.4922	0.9195	1.3333	1.1089	0.8599	1.0169	1.1263	1.3042	0.8128	1.341	1.2692	1.4632	1.3131	0.7622	0.5908	0.8408	0.7879	1.415	1.3769	1.0892	1.0629	1.0859	1.7237	1.5998	1.2469	1.2071	0.8208	0.9226	0.9987	0.7625	0.7646	0.9322	1.3402	0.9287	1.0299	0.7553	1.2479	0.8394	0.6543	0.6136	0.9906	1.0013	0.8199	0.9088	1.0747	1.1722	0.6805
2R,3R-dihydroxybutyrate	0.6565	0.8828	1.24	0.9168	1.104	0.9182	1.003	1.0297	1.0827	1.2104	0.619	1.2047	1.0467	1.0696	0.7152	0.7339	0.7921	0.7657	0.8043	1.0018	0.7777	0.9446	0.8862	0.5948	1.027	1.164	1.3635	1.037	1.0734	1.1112	0.9681	0.9902	0.9447	0.9932	1.4281	1.2106	1.0385	1.2721	1.1228	1.4558	0.8697	0.8546	0.939	0.9943	0.7762	1.3218	0.9274	1.0501	0.9103
3,4-dihydroxybutyrate	2.3393	1.5055	1.7118	0.9412	0.9288	0.9582	1.0738	0.9303	0.9341	1.9319	0.7372	0.8785	1.5249	1.302	1.6523	1.3808	1.2205	1.2964	1.1878	1.9077	1.3684	0.9903	1.2492	1.1975	1.0716	1.542	1.3058	1.0272	1.4703	1.8236	1.0097	1.1263	0.8312	0.8461	1.0269	0.8162	0.7205	0.8082	0.9825	1.0787	0.8072	0.8996	1.0695	1.0602	1.1429	0.981	0.803	1.0347	0.7537
oleoyl ethanolamide	1.059	2.8875	0.9915	0.4263	1.7849	1.2591	0.4263	0.8223	0.8255	0.805	0.6795	1.1679	0.8664	1.3475	0.9608	1.4262	0.8881	1.2913	2.5391	0.9565	0.8257	1.0241	0.7529	0.4263	0.5675	0.5719	0.4263	1.2389	1.0655	0.7541	1.5042	1.5021	1.3264	0.7897	1	0.4263	0.7895	0.714	0.8083	1.3637	0.734	1.1677	0.9398	1.2891	0.4263	1.3572	1.7996	0.7202	1.5363
N-oleoyltaurine	0.3747	2.3329	0.3747	1.0824	1.845	1.2654	0.6351	0.6916	0.8509	1.0766	1.3019	1.2965	0.6387	1.0025	0.6354	0.7413	0.8135	1.296	1.8715	1.231	0.3747	1.2872	1	0.7448	1.1576	0.3747	0.9038	0.7346	0.6191	1.0293	2.5013	1.1099	0.7961	1.3191	1.282	1.2105	0.6132	0.7641	0.9733	2.6608	0.6732	0.7699	0.6235	0.8699	0.7536	1.3578	1.5756	0.7823	1.3775
N-stearoyltaurine	0.57	1.9893	0.66	0.799	0.9193	0.8982	0.6348	0.7159	1.0499	1.1827	1.1085	2.0501	0.482	0.7339	0.8216	0.5925	0.6483	1.5935	1.3739	1.0009	1.0615	1.3169	0.9991	1.0802	1.1719	0.482	0.8343	0.8832	0.482	0.8332	2.0591	1.2647	0.9694	1.1043	1.5965	1.3637	0.8917	1.0914	0.9871	1.8065	0.9562	1.035	0.6841	0.853	0.6498	1.1193	0.8935	1.1326	1.244
N-linoleoyltaurine*	0.436	1.6716	0.5054	1.1434	1.2342	1.0072	0.786	0.8184	0.9928	0.7399	0.9695	1.206	0.6283	0.4458	0.8768	0.6293	0.5193	1.1936	1.4582	0.9018	0.279	1.3468	0.8984	0.5186	0.8443	0.479	0.5625	0.7236	0.7514	0.4496	2.4753	1.2767	1.1292	1.8507	1.1392	1.5376	0.7892	1.2707	0.771	2.0226	0.7515	1.0101	0.9443	1.1027	0.7208	1.7772	1.7501	0.9838	1.5478
linoleoyl ethanolamide	0.441	1.8461	0.7939	1.5375	1.1494	0.5441	0.6651	1.0253	0.7763	0.8169	0.6801	0.8577	1.1178	0.2595	0.5115	0.6579	0.7017	1.7524	1.4193	0.8419	0.3762	1.3199	0.7708	0.3682	1.0235	0.8236	0.5707	0.9276	0.5521	0.2595	1.2185	1.5323	1.0414	0.722	1.2981	0.9263	1.7249	1.4757	1.1178	1.0748	1.1046	0.9289	1.9491	1.0262	0.6753	1.7552	1.9818	0.7301	1.2577
N-oleoylserine	1.5913	1.9638	1.5522	1.0303	2.0135	1.1974	1.4261	0.8592	2.1659	1.2807	1.0234	1.7632	1.1401	1.4093	1.4712	2.0933	1.2721	2.2493	2.585	2.0724	1.2929	1.4376	1.752	1.1565	0.7389	1.2913	0.9422	1.362	1.2172	1.5641	0.9766	0.6656	0.7413	0.4829	0.6526	0.5614	0.91	0.8855	0.6248	0.4999	1.0255	0.3707	0.931	0.8018	0.2765	1.3683	0.7309	0.6923	0.6988
N-stearoylserine*	1.2945	1.47	0.9598	1.0113	1.3217	0.5169	1.0601	0.9084	1.836	0.8008	0.9511	1.1334	0.878	0.7743	1.0531	1.0312	0.8335	2.32	1.8397	1.5148	0.8906	1.3419	1.1768	0.6795	0.7022	0.868	0.8702	1.1622	1.0032	0.8899	1.1833	0.8331	1.0173	0.7651	1.2541	0.9697	1.1134	1.3627	1.1555	1.067	1.5938	0.7323	1.1835	1.0288	0.5426	1.6695	0.9874	0.8425	0.8962
myo-inositol	0.7252	0.8906	0.8078	0.8215	0.9358	1.1309	1.1829	1.2095	1.1974	0.6696	1.081	0.7759	0.8827	0.8305	1.1556	1.338	0.9654	0.7619	0.936	0.5185	0.5899	0.6126	1.3761	0.9929	1.3598	0.8477	0.6284	1.0285	0.7736	1.0868	1.2664	1.1922	1.1222	0.7684	1.4591	0.8953	1.6039	1.0311	0.9448	1.2362	1.3397	1.314	1.1622	0.8491	1.0071	1.0548	1.3397	1.2765	1.1931
chiro-inositol	1.078	1.4593	1.2476	1.0597	1.0012	0.7309	1.1021	1.3189	0.9971	0.6877	0.7401	0.6404	1.4709	1.0696	1.2876	0.9715	0.8479	0.9774	1.015	0.6508	0.5721	0.8745	1.3964	0.6552	1.1934	1.2621	1.1041	0.9782	1.2265	0.6588	0.9421	1.7968	0.8707	1.2946	1.0858	1.2107	2.0544	0.7006	0.5042	0.8961	1.0935	1.1152	1.4068	0.8585	1.4779	1.0675	0.965	0.7762	0.3464
choline	0.7804	1.1312	1.2724	1.1466	0.9499	0.9747	0.8633	1.1808	1.0499	0.8456	1.0146	1.0884	1.0104	0.9047	0.996	0.8489	1.1627	1.004	0.8207	0.9409	0.7985	0.9351	0.8904	0.9172	1.1323	0.9053	1.1032	1.0598	0.8898	0.967	0.9465	1.4514	1.0026	0.842	1.075	0.9974	1.1823	0.9243	0.9424	1.1335	0.9215	1.0584	0.7716	0.9882	0.8869	1.0667	1.0679	0.9347	1.0613
phosphocholine	0.694	2.097	1.0636	0.6789	1.2073	1.023	0.8011	0.8535	1.2162	1.3571	1.3524	1.3316	1.3981	0.7476	1.0352	0.5832	1.0086	1.0363	0.9168	0.5207	0.9576	1.0161	0.9737	1.4494	1.0546	0.75	0.8826	0.7939	1.3298	1.2092	1.0097	0.8311	1.4718	0.7535	0.9914	0.8419	1.0465	0.6474	0.7268	1.2546	0.7312	1.026	1.0248	1.2652	0.88	0.9303	1.3875	0.9307	0.643
glycerophosphorylcholine (GPC)	0.7677	1.3369	0.6653	0.7781	1.3619	1.0146	1.0074	0.9115	1.5143	1.0431	0.8956	0.9513	0.5547	0.7401	0.7625	1.0052	1.009	1.5032	1.3188	1.0214	0.8104	1.0351	1.0428	1.0963	0.6781	0.8687	0.9699	0.9966	0.8732	0.5382	1.1422	1.3208	1.5278	1.1894	1.4784	1.1644	1.1044	1.147	1.0776	0.9759	1.4121	0.9841	1.1507	1.1054	0.7483	0.9703	1.2587	1.2113	0.9941
phosphoethanolamine (PE)	0.8866	2.014	0.824	0.9954	1.0529	1.0182	0.917	0.8796	1.1713	1.3057	1.3564	1.075	1.6386	0.8758	1.0296	0.882	0.8646	1.0046	1.1311	0.7127	0.8983	1.0616	1.0464	1.1652	1.0208	0.9053	0.9404	0.8794	1.3506	1.0454	0.8409	0.7774	0.8443	0.753	0.8733	1.0468	1.4052	0.7407	0.9067	1.1485	0.6462	1.1413	1.0768	1.1904	0.7734	0.9633	1.1882	0.9124	0.8211
glycerophosphoethanolamine	0.9837	1.2046	0.9567	0.7915	1.0799	1.1357	0.8877	0.8995	1.3228	1.0549	1.0923	1.1198	1.022	0.9742	0.8442	0.9768	1.1574	1.164	0.8094	0.8467	0.862	0.9441	0.9906	1.0861	1.1758	0.8206	1.0273	0.7864	1.2612	0.9625	1.0559	1.0517	1.1158	0.8857	1.2656	0.9346	1.0661	0.8854	1.2076	1.0191	1.0094	1.1018	1.2087	1.022	1.2083	1.0755	0.9668	0.9489	0.8315
glycerophosphoinositol*	1.3148	0.8667	1.4402	0.946	1.0093	1.1244	1.077	0.9066	0.9768	0.9677	0.8303	0.7579	1.1007	1.205	0.9319	1.2728	1.1823	0.9819	0.9828	1.0067	1.2542	0.6842	1.0158	1.0247	1.0948	1.4068	1.258	1.1198	1.0152	1.0611	0.7719	1.3308	0.9501	1.2546	0.8478	1.0487	0.7876	1.0008	0.8686	1.187	0.9708	1.0432	0.9548	1.2042	1.1833	1.1713	0.9664	0.9992	0.8978
trimethylamine N-oxide	0.8131	0.3858	2.2186	1.0631	3.1006	1.1709	1.7516	1.4235	1.1596	0.756	0.9026	1.5875	0.7279	0.7193	2.0523	2.1461	1.2029	3.7146	1.601	1.842	1.3845	1.0098	2.1026	6.6073	0.9746	0.9902	3.4456	1.6166	1.141	9.5693	2.7096	0.5034	2.1001	0.5732	0.9766	0.7904	0.2771	0.9649	0.893	0.5821	0.6058	0.5702	0.8883	0.9275	0.5995	0.8931	0.5638	0.8841	1.1392
1-myristoyl-2-palmitoyl-GPC (14:0/16:0)	1.0094	0.9146	1.2682	0.8406	1.3426	1.2555	1.2378	1.1415	0.8317	0.8835	1.3105	1.1499	0.978	1.2598	1.3409	1.1469	1.1192	1.0685	1.2197	1.0094	1.2675	0.9792	0.9394	1.1722	1.1267	0.9404	1.0336	1.2412	1.2557	1.2585	0.8919	1.0701	1.4507	0.8717	0.7817	1.0594	1.0618	0.809	0.4494	0.6546	0.9906	0.8589	0.8735	0.951	0.6687	1.1105	1.0961	0.9752	0.9077
1,2-dipalmitoyl-GPC (16:0/16:0)	0.7793	0.793	1.1377	0.8315	1.0344	0.74	0.9971	0.8708	0.8791	1.0013	0.9668	1.066	0.8701	1.0257	1.0018	0.9009	0.8485	0.9303	0.8897	0.9172	1.0435	0.869	0.7602	0.8817	0.8409	0.8468	1.069	1.0095	0.8741	0.8088	0.9441	1.1595	0.9129	1.0784	0.8434	1.0101	1.1439	1.129	1.1245	1.094	0.9987	0.9236	1.0619	1.0935	0.7641	1.0594	1.0344	0.8886	1.1212
1-palmitoyl-2-palmitoleoyl-GPC (16:0/16:1)*	2.3881	1.2978	4.0391	1.0105	3.4575	3.1423	2.7781	1.235	1.5409	2.0161	1.7668	1.5478	1.7534	3.9225	2.4304	3.3029	3.1224	1.7461	2.4466	2.5135	3.5548	1.1079	1.6891	2.8015	1.6059	3.3444	2.414	1.4561	2.0765	2.1559	0.7946	0.8445	0.9647	0.694	0.7392	0.833	0.7248	0.7139	0.6622	0.7501	0.9434	0.6875	0.9895	0.7931	0.5996	0.8414	0.748	0.9248	0.7461
1-palmitoyl-2-stearoyl-GPC (16:0/18:0)	0.7201	0.9388	1.051	0.8515	1.0856	0.6329	1.0849	0.858	0.9555	1.1232	1.0848	1.0708	0.8404	0.8819	1.021	0.8296	0.6469	1.1395	0.9853	1.081	1.1075	0.9589	0.8243	0.9043	0.8502	0.6374	1.1545	1.1072	0.7786	0.979	0.9505	1.0172	1.1442	1.0194	1.1279	1.0069	1.2193	1.149	0.9803	1.0663	1.1174	0.9082	1.1376	1.0474	0.588	0.9972	0.9363	0.9707	0.9414
1-palmitoyl-2-oleoyl-GPC (16:0/18:1)	1.6504	1.4889	1.7259	1.006	1.7831	1.7762	1.6248	1.2188	1.4591	1.5332	1.3647	1.3641	1.6291	1.7942	1.6283	1.7261	1.7494	1.3183	1.736	1.6812	2.0745	1.0847	1.4851	1.7008	1.2773	1.697	1.6819	1.3367	1.4302	1.5212	0.7297	0.9207	0.9643	0.9148	0.9021	0.9149	0.8557	0.9165	0.7567	0.8548	0.9384	0.8098	0.924	0.9181	0.5873	0.887	0.7987	0.9874	0.8183
1-palmitoyl-2-linoleoyl-GPC (16:0/18:2)	0.9812	1.0615	1.027	0.9937	1.0403	1.011	1.0285	1.0119	1.1301	1.0312	0.9024	1.0666	1.139	0.9877	1.0345	0.9184	0.967	1.0033	1.0521	0.9727	0.9338	0.9337	0.9734	0.9151	0.9714	1.0889	1.1805	1.0519	0.9469	0.6722	0.9535	0.9969	0.9929	1.0374	1.0888	1.0329	1.1117	1.2005	0.9437	0.9105	1.0879	1.0398	1.0528	1.0031	0.716	1.0518	0.9333	0.982	0.9286
1-palmitoyl-2-alpha-linolenoyl-GPC (16:0/18:3n3)*	1.1807	1.17	1.3254	0.9258	0.8249	1.2973	1.4222	1.1617	1.3321	1.3823	1.0921	1.4861	1.3283	1.1572	1.3246	1.0912	1.1127	1.0706	1.2258	1.1216	0.5494	0.9267	1.0524	1.0737	0.8499	1.2986	1.4397	1.1907	1	0.5846	0.7285	0.9154	1.183	0.8899	0.7668	0.7382	0.9468	1.0827	0.7644	0.6773	1.2137	0.8493	1.0343	0.857	0.5494	1.0486	0.957	0.9265	0.8608
1-palmitoyl-2-arachidonoyl-GPC (16:0/20:4n6)	0.8285	0.889	0.8987	1.0145	1.0635	0.8924	1.0591	1.0486	1.0683	1.1439	0.9846	1.0178	1.0501	0.9264	0.9064	0.9482	0.8265	1.0725	1.0573	1.1291	1.2016	1.0023	0.991	0.9553	1.0113	0.7785	1.117	1.1278	0.9945	0.9594	0.9977	0.9849	0.9357	1.0164	1.0359	1.0648	1.0283	1.0651	1.0138	1.0264	1.1526	0.9529	1.031	0.9941	0.759	0.978	0.9451	0.9581	0.943
1-palmitoyl-2-docosahexaenoyl-GPC (16:0/22:6)	0.5795	0.7406	0.6769	1.0011	0.942	0.5588	1.0657	0.975	0.776	1.0495	0.9989	0.9435	0.7167	0.791	0.6216	0.8612	0.465	1.1649	0.9427	1.0614	1.0037	1.0629	0.8989	0.9065	1.2991	0.3509	0.9451	1.0952	1.1072	1.0683	1.0358	1.2597	1.0192	1.2201	1.1979	1.2177	1.0953	1.104	1.1493	1.16	0.927	1.1488	0.7743	1.1693	0.6956	0.8819	1.1428	1.0356	0.9667
1-palmitoleoyl-2-linoleoyl-GPC (16:1/18:2)*	0.7059	1.1912	1.1249	0.9143	1.8591	1.5329	1.1558	1.1298	1.4344	1.5899	0.9901	1.4005	1.3072	1.3355	1.1362	1.6189	1.1834	0.9955	1.2569	1.2282	0.4543	0.9843	1.0133	1.1129	1.388	1.0242	1.0522	0.9573	1.0916	1.0371	0.9553	0.8204	0.4543	0.6521	1.0101	1.2026	0.8109	0.5039	0.6885	1.0761	1.0377	0.7172	1.2076	0.8557	0.6122	0.9661	0.8727	0.8877	0.6951
1-palmitoleoyl-2-linolenoyl-GPC (16:1/18:3)*	0.9781	0.9489	1.1117	0.8379	1.6183	1.3795	1.3432	1.2413	1.34	1.1292	1.1351	1.3649	0.8795	1.1435	0.9902	1.225	1.0572	1.0307	1.3532	0.7825	0.7745	1.047	1.0417	1.0098	0.9426	1.2847	1.0532	1.1761	0.9108	0.3741	0.8384	0.864	1.3088	0.8769	0.8769	1.0267	0.8599	0.9221	0.7213	0.8151	1.3507	0.7978	1.0774	0.9181	0.5137	1.722	1.1432	0.7905	0.9273
1,2-distearoyl-GPC (18:0/18:0)	0.5929	0.9474	0.8753	0.755	1.1813	0.518	1.0497	0.7318	0.9642	0.7656	1.1735	1.4228	0.5481	0.6245	0.8315	0.6979	0.6185	1.3347	1.279	1.2473	1.072	0.9393	0.7562	0.6983	0.9244	0.4235	0.9964	1.0979	0.7239	0.8795	0.8683	0.9925	1.6125	1.1117	1.2964	1.2348	1.1526	1.0457	1.1168	1.255	1.2216	0.8612	1.1289	1.5231	0.425	1.0908	0.9908	1.0223	0.9875
1-stearoyl-2-oleoyl-GPC (18:0/18:1)	1.3542	1.2654	1.6703	0.9317	1.6136	1.4758	1.7386	0.9983	1.4722	1.2037	1.2284	1.2795	1.2617	1.5127	1.2598	1.3567	1.5172	1.4234	1.5025	1.7647	1.8496	0.9434	1.4046	1.637	1.3232	1.4739	1.5467	1.0521	1.3272	1.4436	0.7877	0.7383	1.1381	0.7685	0.9755	0.7583	0.7909	0.8548	0.6803	0.7997	1.0017	0.781	0.8825	0.7994	0.3534	0.7727	0.6322	0.9893	0.6517
1-stearoyl-2-linoleoyl-GPC (18:0/18:2)*	0.9807	1.0158	0.932	0.9749	1.0028	0.8619	0.9722	0.9641	1.1628	0.8077	0.9245	0.9972	1.008	0.8704	0.9203	0.8745	0.9395	1.0444	1.0368	0.9877	0.8056	0.924	0.9701	0.8722	1.0038	0.9536	1.0931	0.9638	0.8977	0.6839	1.054	1.0679	1.0669	1.083	1.2039	1.0689	1.1244	1.3081	1.0076	1.0679	1.1015	1.1024	1.0631	1.0602	0.6884	1.1056	0.9218	1.0893	0.9804
1-stearoyl-2-arachidonoyl-GPC (18:0/20:4)	0.7773	0.8067	0.7452	0.9738	0.9243	0.7477	0.9774	0.956	0.976	0.9151	0.9655	1.0072	0.9063	0.8024	0.7451	0.8359	0.734	1.059	0.9383	1.0354	1.0482	0.9303	0.942	0.8523	1.016	0.6522	0.9837	1.0456	0.8719	0.9438	1.1121	1.0617	1.1118	1.0578	1.1115	1.1104	1.085	1.1038	1.0942	1.1286	1.2082	1.0694	1.0968	1.102	0.7739	1.0286	1.0097	1.032	0.9723
1-stearoyl-2-docosahexaenoyl-GPC (18:0/22:6)	0.5814	0.6247	0.5687	0.7588	0.8994	0.4317	0.8694	0.8681	0.6718	0.6711	1.0572	0.9881	0.5208	0.6987	0.5515	0.7414	0.4585	1.0355	0.9925	0.9683	0.9695	1.0575	0.8849	0.8421	1.181	0.3529	0.7902	0.9693	1.059	1.0463	1.0016	1.405	1.4618	1.3582	1.0184	1.3341	1.0004	1.1037	1.3335	1.3168	0.8319	1.2774	0.7775	1.5416	0.6799	0.9996	1.1806	1.1961	1.0393
1-oleoyl-2-docosahexaenoyl-GPC (18:1/22:6)*	0.6112	0.8888	1.1603	0.9795	1.6946	0.8893	2.2296	0.7046	0.9315	1.0205	1.6796	1.3079	0.8404	1.36	0.6162	1.3198	0.5987	1.1737	1.2207	1.7762	1.5394	0.8941	1.4597	1.6331	2.0252	0.4601	1.3859	0.9065	1.5008	2.1686	1.333	1.197	1.1003	0.8013	0.7906	0.8828	0.9003	0.8297	1.2281	0.9017	0.88	1.0205	0.7475	1.1149	0.4075	1.0745	1.3633	0.7323	0.8678
1,2-dilinoleoyl-GPC (18:2/18:2)	0.9306	1.157	0.8733	0.8813	1.2436	1.0646	1.0065	0.8848	1.2193	0.6892	0.9989	1.0131	0.8845	0.8778	0.9771	0.9069	1.0202	1.0172	1.125	0.8214	0.6126	0.8532	0.9208	0.8335	0.6841	0.8833	1.1386	1.0185	0.7974	0.304	0.9065	0.9816	1.1641	1.2153	0.9969	1.0168	1.0574	1.2444	0.99	0.8458	1.0011	1.0662	0.9529	1.0788	0.5207	1.2353	1.0475	0.9906	1.1352
1-linoleoyl-2-linolenoyl-GPC (18:2/18:3)*	0.5748	0.9056	0.6414	0.7094	1.0122	0.7824	0.9347	0.936	0.9962	0.3995	0.7881	1.0038	0.6222	0.5367	0.6869	0.5978	0.4141	0.7521	0.8163	0.4609	0.3678	0.9542	0.5987	0.4944	0.5274	0.4339	0.7537	0.8217	0.6442	0.2487	1.4677	1.5732	1.1083	1.6403	1.2826	1.8266	1.4076	1.4914	1.1183	1.4945	1.3586	1.4938	1.0602	1.3507	0.5622	1.9745	1.5056	1.1584	1.6595
1-linoleoyl-2-arachidonoyl-GPC (18:2/20:4n6)*	0.6569	0.939	0.5565	1.0479	1.3012	0.8731	1.1262	0.938	1.2115	0.8067	1.2823	0.9503	0.7952	0.7408	0.7425	0.9196	0.7209	1.2429	1.1575	1.1122	0.8615	1.0789	0.8591	1.021	0.7991	0.5272	1.0827	1.3179	0.8918	0.5909	1.1986	1.2867	1.094	1.2418	1.0448	1.2123	0.8464	0.9489	0.8046	1.0435	1.0719	0.9239	0.8139	0.8839	0.3633	1.2812	1.1388	1.033	1.0203
1,2-dipalmitoyl-GPE (16:0/16:0)*	1.1606	1.1821	4.412	0.5066	3.5047	2.2468	2.9703	1.2752	1.5822	2.1486	2.6349	1.592	1.11	2.9127	3.1759	2.6629	2.3347	2.3907	2.2055	3.0845	1.8797	1	1.4363	3.1897	0.6583	1.5196	2.7537	1.8241	1.1701	1.2772	0.2251	0.4648	1.654	0.3817	0.4531	0.4125	0.4532	0.3858	0.3815	0.2104	0.7391	0.3244	0.7374	0.3183	0.3586	0.437	0.3308	0.6007	0.3593
1-palmitoyl-2-oleoyl-GPE (16:0/18:1)	2.3068	1.896	3.3187	0.8014	3.2707	3.9521	2.3853	1.1476	2.4889	1.5309	1.8956	1.3863	2.0168	3.3598	2.9711	3.3151	3.7172	1.992	2.9236	2.8213	3.1948	0.9785	2.159	2.4862	1.1943	3.6029	3.4113	1.3519	1.6122	1.6313	0.4071	0.6796	1.0215	0.628	0.6045	0.6284	0.6066	0.8086	0.5393	0.5232	0.8822	0.6203	0.9424	0.7572	0.3647	0.7135	0.5073	0.8398	0.5795
1-palmitoyl-2-linoleoyl-GPE (16:0/18:2)	1.499	1.6789	1.8108	0.9721	1.4758	1.8809	1.122	1.1442	1.6707	0.9992	0.9463	1.0318	1.4347	1.5342	1.9271	1.3689	1.8208	1.0731	1.3998	1.0096	0.8281	0.9552	1.1286	1.0525	0.9238	2.327	1.6325	1.0498	0.9876	0.4585	0.4634	0.9106	1.1055	0.845	0.8977	0.9075	1.062	1.5451	0.6295	0.4895	0.9055	0.9528	0.983	0.8237	0.6548	1.0008	0.6826	0.9717	0.7428
1-palmitoyl-2-arachidonoyl-GPE (16:0/20:4)*	1.036	1.0064	1.1604	0.8005	1.3027	1.3582	1.13	1.1267	1.3059	1.044	1.1564	0.8615	0.9847	1.0944	1.2659	1.2604	1.2586	1.2954	1.3892	1.396	1.3728	1.0134	1.1067	1.1699	1.0023	1.2395	1.4395	1.0548	0.9977	1.011	0.7568	0.9352	0.7869	0.9568	0.8619	0.9453	0.811	1.1089	0.7713	0.7738	1.0738	0.6642	0.9346	0.8627	0.5458	0.8214	0.8524	0.944	0.7818
1-palmitoyl-2-docosahexaenoyl-GPE (16:0/22:6)*	0.7638	0.8466	0.9095	0.988	1.3129	0.8324	1.136	1.2127	0.9784	0.9857	1.1104	1.092	0.6794	0.9239	0.8213	1.0395	0.5481	1.2539	1.284	1.2255	0.9277	1.1465	1.1187	1.0932	1.5187	0.5156	1.1586	1.012	1.2607	1.1319	0.8804	1.43	1.198	1.2221	1.0323	1.3112	0.826	1.1079	0.8135	0.914	0.9161	1.228	0.6906	1.1241	0.7539	0.7873	1.0367	1.2061	0.8441
1-stearoyl-2-oleoyl-GPE (18:0/18:1)	1.2488	1.4186	1.5981	0.8668	1.8469	1.8698	1.3989	1.1007	1.6257	1.01	1.1101	1.4568	1.3211	1.3996	1.4939	1.3802	1.7886	1.2384	1.7677	1.4283	1.4046	0.8389	1.2871	1.0991	0.965	1.5541	1.6505	1.0396	1.0426	0.8314	0.5296	0.8081	1.3861	0.762	0.8201	0.8146	0.7514	1.2277	0.655	0.556	0.936	0.8428	0.8613	0.99	0.3891	0.972	0.6099	1.0201	0.7094
1-stearoyl-2-linoleoyl-GPE (18:0/18:2)*	1.2116	1.2707	1.0151	0.8481	1.25	1.2303	0.9183	1.1347	1.2761	0.8122	0.8903	1.0828	1.0934	0.9285	1.2028	0.9972	1.2738	1.0676	1.3153	0.892	0.7638	0.8762	0.8896	0.8157	0.8369	1.0955	1.2906	1.0278	0.8412	0.3585	0.677	1.0028	1.2174	0.9804	1.0384	1.0795	0.9563	1.3366	0.7485	0.7313	1.0348	0.9846	0.9962	1.1047	0.5758	1.1705	0.8123	1.1029	0.8806
1-stearoyl-2-arachidonoyl-GPE (18:0/20:4)	0.9487	0.9986	0.7733	0.8267	1.0016	0.955	0.866	1.0516	1.1995	0.9635	0.9734	0.973	0.9548	0.7825	0.9321	0.9627	0.9923	1.2226	1.2687	1.2424	1.1527	1.0463	0.9078	0.8755	0.9494	0.7696	1.1364	1.0335	0.8778	0.9093	1.014	1.0352	1.0151	1.0236	1.1057	1.1413	0.9779	1.268	0.959	1.0995	1.2343	0.9257	1.1091	1.1128	0.5965	1.0179	0.9389	1.1147	0.8652
1-stearoyl-2-docosahexaenoyl-GPE (18:0/22:6)*	0.5564	0.7681	0.5937	0.9079	0.9303	0.425	0.9071	1.0291	0.8222	1.2261	0.9517	1.1077	0.6144	0.7405	0.6283	0.7588	0.4719	1.0487	1.1958	1.0069	0.9422	1.0574	0.9547	0.691	1.069	0.407	1.2591	0.888	0.9069	1.0058	0.9516	1.4596	1.3225	1.2439	1.0043	1.5053	0.8504	1.2487	1.2558	1.0075	1.0081	1.4622	0.768	1.4419	0.8183	0.9718	1.237	1.2436	1.0417
1-oleoyl-2-linoleoyl-GPE (18:1/18:2)*	1.5379	1.5237	1.5726	0.9756	1.7457	1.7606	1.2884	1.1852	1.4957	0.9136	0.9733	1.1448	1.3515	1.3498	1.6214	1.28	1.6369	1.0366	1.551	0.8907	0.7069	0.8969	1.1624	1.0664	0.9703	1.7485	1.5778	1.041	1.0288	0.4726	0.5913	0.8662	1.4189	0.8792	0.7799	0.9337	0.7595	1.3238	0.697	0.4751	0.95	0.972	0.8873	0.9204	0.6593	1.1525	0.7612	1.0213	0.8273
1,2-dilinoleoyl-GPE (18:2/18:2)*	1.4162	1.4407	1.0319	0.7911	1.5594	1.4897	0.9508	1.0279	1.2416	0.5127	0.992	0.9351	0.9158	0.8337	1.4014	1.008	1.3774	0.8159	1.4125	0.5749	0.3864	0.8959	0.8081	0.7788	0.7115	1.0834	0.9265	0.8029	0.8711	0.2023	0.6337	1.0154	1.3767	1.2112	0.7802	1.2847	0.8737	1.3227	0.9013	0.7004	0.9885	1.0525	0.8964	1.2573	0.6355	1.7469	1.0571	1.1431	1.2201
1-linoleoyl-2-arachidonoyl-GPE (18:2/20:4)*	1.2512	1.0711	0.9517	0.7877	1.8166	1.4945	1.2094	0.8445	1.4466	0.7933	1.276	0.7012	0.7741	0.9098	1.1618	1.1336	1.2761	1.2069	1.8076	1.3788	0.9875	0.9939	1.0535	1.231	0.8778	0.9541	1.2499	0.9391	1.1744	0.7448	0.8924	1.2342	1.3729	1.0576	0.8272	1.1325	0.7223	1.0224	0.7021	0.8842	1.0998	0.8366	0.8108	0.8783	0.403	1.2749	0.9946	0.927	0.9327
1-palmitoyl-2-linoleoyl-GPI (16:0/18:2)	0.9558	1.0643	1.2361	1.061	1.2805	1.1377	1.2867	1.1659	1.1396	1.1976	0.8138	1.02	0.8093	1.3103	1.3319	0.9972	0.9115	1.3667	1.2257	0.8633	0.6968	1.0174	0.9099	1.0397	0.9309	1.1249	1.1024	0.9826	1.1191	0.4039	0.9658	0.9926	1.5385	1.0247	1.161	0.8859	0.9938	1.1998	0.9659	0.7699	1.3435	1.0462	0.9941	0.8455	0.9572	0.8214	0.9516	0.9603	0.8417
1-palmitoyl-2-arachidonoyl-GPI (16:0/20:4)*	1.3613	1.1163	1.9306	0.9668	2.0424	1.5413	1.817	1.297	1.3823	1.8382	1.1849	1.379	1.1383	1.6963	1.5846	1.4851	1.5996	2.0002	1.869	1.5898	1.77	1.1647	1.343	1.7792	1.0419	1.3529	1.643	1.4001	1.4046	0.8375	0.8143	0.7464	0.9766	0.8574	1.0234	0.8048	0.7105	0.7933	0.7813	0.6456	1.1964	0.6427	0.885	0.6318	0.5517	0.6657	0.8168	0.7646	0.615
1-stearoyl-2-linoleoyl-GPI (18:0/18:2)	0.9703	1.4453	0.7231	0.9818	1.3771	1.0677	0.9185	1.1169	1.288	0.8087	0.866	1.0889	1.1109	0.8958	1.02	0.9386	1.0008	1.1649	1.3257	0.9497	0.509	0.9141	0.9733	0.7557	0.8451	0.891	1.2573	1.224	0.7609	0.1859	0.8411	0.9682	1.0955	1.2237	1.1112	0.9241	1.1857	1.3289	0.6909	0.9992	1.0873	0.9234	0.9491	1.3725	0.6762	1.157	1.0028	1.0695	0.9855
1-stearoyl-2-arachidonoyl-GPI (18:0/20:4)	0.7553	0.9482	0.7994	0.866	1.083	0.7462	0.9221	0.9518	1.1645	1.0313	0.9015	1.1666	0.9088	0.8304	0.7657	1.0253	0.9819	1.0754	1.3621	1.2148	1.2742	1.0748	1.0218	0.7959	1.0488	0.6808	1.138	1.2133	0.6737	0.6192	1.0705	0.881	1.1003	0.9962	0.9965	1.1875	0.8989	1.0035	1.0037	1.1558	1.2828	0.6109	1.1775	1.0144	0.5164	0.8211	1.0529	0.941	0.8269
1-palmitoyl-GPA (16:0)	1.021	2.0294	2.1106	1.1833	1.0703	1.1497	0.2085	1.5268	0.8756	0.7276	0.9276	1.3825	0.2085	1.0131	1.0214	1.3602	1.7881	1.4711	1.449	0.5806	0.2085	1.2366	0.8487	1.1502	0.7698	0.8837	0.2085	0.5774	0.9869	0.4502	1.285	2.7145	0.6639	0.378	0.5863	1.0263	0.9119	0.4994	1.4634	0.2085	0.8559	0.3731	0.9317	0.6308	1.2031	0.9205	1.4316	1.5427	1.4502
1-linoleoyl-GPA (18:2)*	1.1654	2.0857	1.1019	1.0086	1.1952	1.0193	0.8392	1.1899	1.9376	0.9959	1.1635	0.7923	1.4487	1.0692	1.1484	0.9239	1.0103	1.0267	1.1719	0.6641	0.6281	0.9922	0.852	0.7065	0.6353	1.4158	0.9962	1.0673	1.0205	0.3326	1.0264	1.5553	0.7073	0.9876	0.932	1.5332	1.3502	1.4446	0.8859	0.8972	1.0038	1.2006	0.9099	0.9206	0.4651	0.9332	1.0684	1.3872	1.3752
1-arachidonoyl-GPA (20:4)	0.6984	1.7381	0.6402	1.101	0.6509	0.9261	0.7963	1.2778	1.9125	1.2968	1.5001	0.9277	0.8606	0.8749	0.6968	0.9044	1.032	2.2851	1.2102	1.4885	0.9126	1.1712	0.9933	1.3398	0.6555	1.0392	0.6502	1.3531	0.575	1.6518	1.3892	0.9179	0.7046	0.4599	0.948	1.3084	1.1159	0.9126	1.6823	1.0067	1.5553	0.6694	1.291	0.6199	0.7291	0.8452	1.2491	1.0669	1.6706
1-palmitoyl-GPC (16:0)	1.0142	1.0934	0.9476	0.8696	1.2709	1.0209	1.0385	0.9444	1.3077	1.0425	1.0445	0.9305	0.8996	1.0713	1.0158	1.0669	1.1797	1.3594	1.3605	1.2113	1.197	1.039	1.0559	1.106	0.8712	1.0776	1.3419	1.2784	0.9771	0.7959	0.8232	1.0421	0.9479	1.1699	0.95	1.1957	0.9855	1.0472	0.9599	0.9858	1.0361	0.9464	1.0207	1.021	0.6423	0.9062	0.9073	0.9573	0.9534
2-palmitoyl-GPC* (16:0)*	1.0257	1.4571	1.1023	0.987	1.2988	1.0338	1.1329	0.8988	1.2371	0.9548	1.0266	0.8196	0.7643	0.9531	1.0124	0.9191	1.1979	1.9408	1.6551	1.3852	1.0206	1.2065	0.9846	1.082	0.6911	0.9996	1.2239	1.4048	0.8389	0.7824	1.0684	1.2054	1.0004	1.1122	1.079	1.0544	0.9728	1.177	0.9728	0.9495	1.2321	0.795	0.9306	0.9184	0.7566	1.1081	1.0373	0.8726	1.1441
1-palmitoleoyl-GPC* (16:1)*	1.3582	1.3031	1.7462	0.8609	2.8392	1.957	1.8619	0.9957	1.8897	1.6272	1.3584	1.0683	1.1382	2.5218	1.3177	2.3565	2.1331	1.8963	2.2821	2.1	2.3936	1.0174	1.4171	2.0768	1.1859	1.9343	1.7555	1.2413	1.3777	1.3817	0.7715	0.7718	0.6409	0.6838	0.6883	1.0043	0.6394	0.5821	0.7068	0.8003	0.8749	0.6204	1.0061	0.7123	0.4456	0.7912	0.7684	0.7925	0.6774
1-stearoyl-GPC (18:0)	1.0186	1.0127	0.8168	0.8124	1.2197	0.8621	0.9498	0.8922	1.324	0.726	1.0907	0.889	0.6881	0.8045	0.849	0.9633	1.1286	1.4655	1.33	1.2362	1.0817	1.087	1.0335	1.0021	0.892	0.8591	1.228	1.1166	0.9592	0.7546	0.9939	1.1167	1.1327	1.1887	1.0983	1.2439	1.0058	1.0988	1.0173	1.2534	1.1186	0.9756	1.0472	1.1683	0.64	1.0325	0.9745	1.1374	0.9334
1-oleoyl-GPC (18:1)	1.4195	1.3763	1.2301	0.8357	2.0806	1.5977	1.5447	0.9675	1.5935	1.2045	1.3539	1.0142	1.1086	1.523	1.2784	1.7388	1.7141	1.6262	1.9051	1.5923	1.693	0.9903	1.381	1.5697	1.013	1.3877	1.6078	1.3058	1.1402	1.065	0.7386	0.9661	1.2584	0.9786	0.877	0.9632	0.8404	0.9403	0.781	0.8123	0.9548	0.8938	0.9081	1.0097	0.4298	0.9175	0.7849	1.0462	0.7951
1-linoleoyl-GPC (18:2)	1.036	1.1307	0.6216	0.8308	1.2719	0.9498	0.8526	1.0181	1.2624	0.8246	0.9232	0.8151	0.8384	0.801	0.9637	1.0582	1.052	1.2255	1.3673	0.862	0.7113	0.897	0.8727	0.8072	0.7295	0.8866	1.1283	1.0927	0.7681	0.3182	0.9214	1.2021	1.2649	1.2231	1.2115	1.1912	1.2106	1.3702	0.8996	1.0083	1.1156	1.1424	1.0504	1.2289	0.5649	1.28	1.0686	1.1992	0.9391
1-linolenoyl-GPC (18:3)*	1.2667	1.2336	0.916	0.7331	1.6883	0.9969	1.2887	1.2292	1.4634	1.0405	1.0987	0.9056	0.794	0.9426	1.1172	1.243	1.143	1.3784	1.6405	0.9637	0.8929	0.8884	0.9135	0.9447	0.669	1.1045	1.2273	1.1382	0.7995	0.4549	0.8075	1.2627	1.7759	1.1507	0.9891	1.0128	1.127	1.3049	0.851	0.7397	1.2717	1.1563	0.9681	1.1686	0.7081	1.3105	1.0505	1.1473	1.0031
1-arachidonoyl-GPC* (20:4)*	0.6034	0.5842	0.3916	0.7926	0.9999	0.5669	0.8466	0.9872	0.9641	0.9848	1.0139	0.8131	0.5475	0.6103	0.5602	0.9067	0.6543	1.3615	1.1915	1.0395	1.0772	0.9616	0.7927	0.737	0.7661	0.3695	0.9057	1.2608	0.7594	0.7187	1.4204	1.5783	1.4027	1.4762	1.2917	1.615	1.283	1.2106	1.251	1.7244	1.604	1.2197	1.3319	1.6341	0.8447	1.4482	1.4463	1.3908	1.085
1-lignoceroyl-GPC (24:0)	0.3927	0.9711	1.4766	0.3927	2.0972	1.1421	0.3927	0.5428	1.3466	0.3927	1.4557	0.5893	0.3927	0.5705	0.9869	0.3927	1.2339	1.0451	1.1075	0.3927	0.3927	0.8508	0.8437	0.8732	0.3927	1.4746	0.3927	1.4364	0.3927	0.3927	0.6388	2.2336	0.7945	0.3927	1.0552	0.3927	0.7143	1.8002	0.8715	0.3927	0.7584	0.3927	0.3927	0.3927	0.3927	1.8112	1.096	1.2307	0.9978
1-palmitoyl-GPE (16:0)	1.0216	0.9374	1.1622	0.8084	1.3649	1.1879	1.0389	0.931	1.4539	0.9514	1.1302	0.7988	0.7841	1.1413	1.0664	1.1495	1.3299	1.5169	1.4619	1.3811	1.2289	1.1194	1.1616	1.2345	0.9923	1.2514	1.4607	1.1145	0.9739	0.8763	0.6614	1.0496	1.0077	1.0198	0.883	1.2158	0.8206	1.1124	0.7624	0.8043	1.0431	0.8758	0.9793	0.9477	0.6545	0.7827	0.7944	1.0086	0.7432
1-stearoyl-GPE (18:0)	1.1645	1.0737	0.8503	0.7519	1.2639	1.0352	0.8848	1.0005	1.4106	0.887	1.0483	0.8439	0.7637	0.8423	0.94	1.0276	1.2725	1.5277	1.5917	1.2568	1.1676	1.1873	1.0482	0.9995	0.9326	0.9838	1.3902	1.1834	0.9038	0.7101	0.7938	1.1017	1.1839	1.1507	1.0873	1.333	0.8799	1.1775	0.8642	1.0091	1.1097	0.969	1.1179	1.2768	0.7379	0.9549	0.8901	1.2423	0.857
2-stearoyl-GPE (18:0)*	1.231	1.4527	0.9742	0.901	1.2972	1.0411	0.9669	0.9808	1.1078	0.8844	1.1656	0.7894	0.5609	0.851	1.0011	1.0021	1.5616	2.3968	1.9846	1.4537	0.7475	1.204	0.9989	0.8613	0.7667	0.953	1.0688	0.9453	0.7622	0.678	1.124	1.4612	1.4835	1.2028	1.3124	1.2284	0.7434	1.3731	1.0372	0.5933	1.4594	0.7809	1.1201	1.4665	0.9402	1.2952	1.1907	1.2914	1.3493
1-oleoyl-GPE (18:1)	1.4772	1.5096	1.3619	0.8575	2.3688	2.1003	1.44	1.0254	1.8453	1.0006	1.3312	1.0795	1.2861	1.6714	1.4584	1.772	1.7831	1.4768	2.1267	1.586	1.4875	1.0146	1.5144	1.3845	0.9994	1.6637	1.9746	1.1867	1.0565	0.7842	0.6119	0.8375	1.343	0.936	0.7715	0.9722	0.6905	0.9846	0.7414	0.4849	0.892	0.8516	0.8671	1.07	0.4147	0.9458	0.7793	1.0019	0.7996
1-linoleoyl-GPE (18:2)*	1.2358	1.4696	0.7618	0.9319	1.6055	1.3479	0.8786	1.273	1.4576	0.8184	0.9658	0.9478	1.093	0.9535	1.241	1.1217	1.1784	1.1612	1.5381	0.8461	0.6827	0.9955	0.9568	0.8434	0.7806	1.1417	1.2407	1.1514	0.7662	0.254	0.6095	0.9329	1.419	1.0404	1.1577	1.1285	0.9711	1.3698	0.7133	0.5646	1.0045	1.0822	1.0265	1.2247	0.488	1.1793	0.9656	1.2138	0.9262
1-arachidonoyl-GPE (20:4n6)*	1.031	0.9556	0.6486	0.7891	1.3865	1.1022	0.9109	1.1036	1.3336	0.9883	1.1017	0.7823	0.8395	0.8771	0.9867	1.2447	1.0165	1.4805	1.6007	1.3205	1.3305	1.029	1.0015	0.9959	0.9261	0.8226	1.2695	1.0955	0.8055	0.7862	0.9568	1.077	1.0567	1.0134	1.1379	1.1938	0.9985	1.2143	0.8832	1.0564	1.2812	0.8938	1.0846	1.1779	0.5296	1.0056	1.0215	1.2046	0.8337
1-stearoyl-GPS (18:0)*	0.7715	1.3533	0.7353	1.1287	0.9994	0.931	1.0029	0.6668	1.1687	0.8397	0.8353	0.7577	0.4849	0.747	0.7093	0.7544	1.1358	1.6437	0.9766	0.9339	0.9877	1.4081	1.0006	1.1063	0.8566	0.5276	0.8066	1.125	0.6035	0.7723	1.3662	1.558	1.0035	1.2509	1.5433	1.0856	1.1399	1.6278	1.1749	1.478	1.729	0.9359	1.1863	1.2805	1.2108	1.4613	1.6646	1.2225	1.0237
1-linoleoyl-GPS (18:2)*	0.4488	2.5536	0.7585	1.2254	0.6611	1.7222	1.1647	0.6084	1.005	0.4488	0.4488	0.6985	0.5706	0.537	1.1031	0.8382	0.7136	1.8569	1.2501	1.0583	0.4488	1.309	0.8946	0.4488	0.4565	0.4488	0.8032	0.9427	0.4488	0.4488	1.3191	1.8723	0.5785	1.084	1.7731	0.9173	1.1507	1.4453	0.995	0.7078	1.5612	0.4488	1.0102	0.8789	0.4732	1.0068	1.5156	0.8626	1.1681
1-stearoyl-GPG (18:0)	0.729	0.797	1.7112	1.4382	1.1117	1	0.6897	0.65	1.5133	0.4213	1.2973	0.7726	0.4213	0.5667	0.4213	0.9238	1.0254	2.0471	1.7448	1.5943	1.5271	1.8321	0.7754	0.8548	0.5424	0.9059	0.5293	0.4213	1.2247	1.0328	1.0481	1.5727	2.075	0.6147	1.174	1.1616	0.4213	1.242	0.6615	0.5917	2.0242	0.7833	1.3878	1.1257	1.349	0.9884	0.4213	1.4746	0.524
1-oleoyl-GPG (18:1)*	1.1364	1.456	1.3481	0.9992	1.6732	1.3299	1.1191	0.9029	1.0645	0.9538	1.0109	1.0946	0.9837	1.2079	0.9206	0.9989	1.2953	1.6248	1.257	1.7751	0.8143	1.5172	1.1318	0.9817	0.8234	0.9589	0.9881	0.6531	1.1649	1.3063	0.7163	1.1106	1.1657	0.994	1.1639	1.0547	0.6106	1.1195	0.745	0.7569	0.9245	0.6861	0.9883	0.8487	0.5235	0.8848	1.0397	0.8711	1.0639
1-linoleoyl-GPG (18:2)*	0.9333	1.5767	0.9041	1.1171	1.3668	1.1232	0.758	1.0475	1.2582	0.7858	0.9992	0.9	0.7536	0.7614	1.0787	0.7942	1.0153	1.4529	1.5014	1.0311	0.7671	1.5229	0.688	0.7949	0.801	0.8486	0.5853	0.7728	0.7294	0.4668	1.0008	1.2793	1.4907	1.0553	1.2267	1.1233	0.8729	1.3453	0.794	0.7504	1.1747	0.7913	0.907	1.2106	0.8502	1.2565	1.2276	1.202	1.2381
1-palmitoyl-GPI* (16:0)	1.2455	1.2831	1.6532	0.8408	1.8862	1.2605	1.4694	1.0651	1.007	1.2736	1.0066	0.6545	0.4844	1.1353	1.1414	1.3386	1.856	2.629	2.1957	1.7817	1.0677	0.923	1.1453	0.9934	0.6319	1.156	1.093	1.0869	0.9233	0.7032	1.0107	1.2955	1.2401	0.899	1.0836	0.7569	0.6922	1.1082	0.6518	0.6369	1.3785	0.678	0.8778	0.741	1.0367	1.0433	0.9	0.9141	0.6202
1-stearoyl-GPI (18:0)	0.9449	1.1623	0.7967	0.9514	1.0971	0.7317	1.0542	0.8613	1.0241	0.9289	0.8085	0.6318	0.5101	0.7594	0.7321	1.0018	1.1078	1.8223	1.6765	1.1969	0.8475	1.0235	0.9298	0.8346	0.718	0.7295	1.0145	1.0864	0.6174	0.6039	1.4879	1.4891	1.4888	1.2033	1.341	1.1018	1.1607	1.4994	1.1076	1.1848	1.5869	0.9616	1.1485	1.2678	1.0581	1.3905	1.3242	1.1246	0.9873
1-oleoyl-GPI (18:1)	1.1705	1.5592	1.3579	0.9826	1.8669	1.2193	1.643	0.9159	1.0827	0.9672	1.0312	0.7248	0.6781	1.2452	1.0185	1.3234	1.5386	2.0955	2.0604	1.4749	1.0366	0.8407	1.2716	0.9486	0.5482	1.1201	1.1034	1.0261	1.0208	0.6727	1.0848	1.3894	1.5619	1.0062	0.9938	0.7701	0.9261	1.3494	0.8243	0.5827	1.2192	0.8855	0.8021	1.0149	0.8139	1.283	1.1267	0.9105	0.8139
1-linoleoyl-GPI* (18:2)*	1.0189	1.5064	0.7794	1.0182	1.2574	0.8752	0.9771	1.0322	1.1172	0.8638	0.8223	0.6908	0.6384	0.8176	0.9766	0.9547	1.0383	1.8864	1.6745	0.8782	0.4861	0.9887	0.8999	0.6637	0.5448	0.8993	0.8327	1.0499	0.6675	0.2909	1.299	1.5661	1.6556	1.2567	1.3241	1.0229	1.2023	1.6855	0.9734	0.8696	1.4211	1.1058	1.0022	1.3458	1.0131	1.4998	1.35	1.1699	1.0932
1-arachidonoyl-GPI* (20:4)*	0.9692	1.0996	0.8463	0.9147	1.2144	0.7971	1.1674	0.9902	1.2547	1.2234	0.9846	0.832	0.6004	0.8957	0.8105	1.177	1.4039	2.1483	1.9491	1.5168	1.0606	1.155	0.9998	0.8981	0.7365	0.8012	0.961	1.1015	0.6209	0.6978	1.6948	1.3244	1.6195	1.0854	1.3135	1.1449	0.973	1.3872	1.1486	1.1037	1.6145	0.8322	1.2359	1.1802	0.9216	1.2979	1.3931	1.1182	0.9434
1-(1-enyl-palmitoyl)-2-oleoyl-GPE (P-16:0/18:1)*	0.9318	0.8681	0.9039	0.932	1.2494	1.1575	0.9591	0.7989	1.0156	1.0814	1.0727	1.174	0.9208	0.9692	0.8394	0.8476	0.9478	0.8509	0.7339	0.8878	0.8684	0.7802	0.9383	1.0722	0.9063	0.9685	0.9272	1.0585	1.1516	0.8978	0.8458	1.2695	0.9291	1.3463	0.8243	1.0985	1.4034	1.207	1.4914	1.1094	1.058	1.2507	1.2687	1.3144	0.5686	0.9611	1.1532	0.8137	1.1171
1-(1-enyl-palmitoyl)-2-linoleoyl-GPE (P-16:0/18:2)*	1.0651	1.0144	0.8791	1.0878	1.2123	1.1009	0.7874	0.8621	1.3028	0.8374	1.0268	1.2659	1.3165	0.8667	1.2339	0.736	0.6512	1.1381	0.5761	0.8156	0.5737	1.0745	1.1925	1.1393	1.0395	1.0809	0.958	1.0588	0.8685	0.4368	0.6926	0.7343	1.0619	1.0393	0.7335	0.7741	1.2368	0.8624	0.897	0.8121	0.8315	0.9856	0.7614	1.0956	0.6087	0.9414	1.0588	0.7689	1.0731
1-(1-enyl-palmitoyl)-2-palmitoyl-GPC (P-16:0/16:0)*	0.5865	0.5989	0.6613	0.7148	1.0437	0.6291	0.708	0.8578	0.7007	0.8773	0.6216	1.0052	0.8463	0.8392	0.6885	0.7668	0.6838	0.5535	0.6193	0.5517	0.709	1.1179	0.7125	0.801	0.9083	0.6761	0.6228	0.804	0.6558	0.7843	1.2236	1.785	0.9948	1.5346	0.7699	1.64	1.5856	1.3601	1.9699	1.6588	1.1441	1.0829	1.2393	1.4796	0.6991	1.1108	1.3246	1.0132	1.6718
1-(1-enyl-palmitoyl)-2-arachidonoyl-GPE (P-16:0/20:4)*	0.9187	0.8265	0.7092	0.8186	0.8822	0.8904	0.9018	0.819	1.0184	1.0511	0.806	1.16	0.9755	0.8955	0.9019	0.9156	0.9589	0.8802	0.8038	0.8573	1.0195	0.8969	0.7084	1.1082	0.8857	0.9811	0.8249	1.0401	0.7786	0.9803	1.138	1.2631	0.6978	1.2212	0.9391	1.1136	1.736	1.3987	1.7835	1.3304	1.0417	1.0418	0.9726	1.0848	0.4908	1.022	1.0956	0.9816	1.4066
1-(1-enyl-palmitoyl)-2-oleoyl-GPC (P-16:0/18:1)*	0.349	0.4218	0.3741	0.6781	0.5351	0.5341	0.4206	0.5395	0.7107	0.6013	0.5091	0.6556	0.5628	0.4216	0.4556	0.5215	0.6525	0.4886	0.5089	0.4135	0.6667	1.0094	0.6662	0.571	0.6774	0.4944	0.4539	0.6253	0.3639	0.4799	1.5196	2.7318	1.2746	2.062	1.1901	1.7633	2.0214	2.5103	2.676	2.0397	0.9906	1.5871	1.8479	2.1171	1.0355	1.074	1.618	1.1744	1.8643
1-(1-enyl-stearoyl)-2-oleoyl-GPE (P-18:0/18:1)	1.5763	1.6505	1.5528	0.9464	2.3213	1.8834	1.6129	0.8245	1.4655	1.1044	1.6035	1.5294	1.5137	1.4723	1.9352	1.3488	1.5215	1.6315	1.2338	1.407	1.2107	1.1774	1.903	1.6254	1.0341	1.6508	1.2726	1.6795	1.9219	1.0236	0.5844	0.7235	0.9784	0.7873	0.7372	0.6399	0.8601	0.728	0.6639	0.7168	0.7619	0.7692	0.7555	0.9178	0.3657	0.9722	0.7362	1.0216	0.6937
1-(1-enyl-stearoyl)-2-linoleoyl-GPE (P-18:0/18:2)*	1.4265	1.4873	0.7552	0.9152	1.4335	1.3314	0.8455	0.9256	1.527	0.7046	1.3604	1.2734	1.3527	0.9052	1.466	1.0188	1.0137	1.4388	0.9913	0.8432	0.5212	1.328	1.2259	1.0367	0.8902	1.1427	1.13	1.6906	1.0541	0.3475	0.7094	0.949	1.1692	1.0595	0.969	0.933	1.1034	0.8029	0.7784	0.9387	0.9343	0.9133	0.8834	1.3523	0.5653	1.3221	1.0163	1.175	0.9114
1-(1-enyl-palmitoyl)-2-arachidonoyl-GPC (P-16:0/20:4)*	0.482	0.5062	0.0761	0.6173	0.5955	0.0761	0.0761	0.6597	0.5743	0.6701	0.6468	0.8608	0.6628	0.6098	0.4129	0.0761	0.6201	0.0797	0.0761	0.2856	0.7266	0.9766	0.5133	0.646	0.4402	0.6391	0.0761	0.6582	0.0761	0.1178	1.3194	1.4318	0.9325	1.5213	1.165	1.4963	1.5881	1.4379	2.1295	1.7713	1.3483	1.0234	1.5795	1.3856	0.7297	0.9604	1.3766	1.0393	1.716
1-(1-enyl-palmitoyl)-2-linoleoyl-GPC (P-16:0/18:2)*	1.1465	0.9661	0.7042	0.7878	1.1343	0.9336	0.7374	0.8281	1.088	0.673	0.9361	1.1873	0.8746	0.7506	0.9928	0.7096	0.8505	0.9919	0.698	0.6509	0.4525	1.2115	0.9176	0.8555	0.9189	0.9871	0.8613	1.0984	0.7165	0.3979	1.0061	1.4076	1.0687	1.4666	0.8562	1.0161	1.6433	1.2831	1.6258	1.3379	0.8681	0.9939	1.1754	1.4327	0.543	0.9927	1.3041	1.1729	1.5765
1-(1-enyl-stearoyl)-2-arachidonoyl-GPE (P-18:0/20:4)*	0.8803	0.8186	0.5552	0.7978	0.8244	0.7876	0.9272	0.7775	0.9293	0.9352	1.019	1.2175	0.8907	0.7757	0.9318	0.8386	0.8091	1.0386	0.8465	0.8804	1.0688	1.2417	0.8801	1.0009	0.9991	0.7883	0.8225	1.3004	0.8246	0.8578	1.0616	1.1826	0.7579	1.2826	0.9846	1.0821	1.2416	1.0959	1.2761	1.4317	1.034	0.942	1.0463	1.3788	0.5441	1.1365	1.0333	0.9766	1.1403
1-(1-enyl-palmitoyl)-GPC (P-16:0)*	0.8503	0.8121	0.614	0.5803	1.1177	0.5569	0.7215	0.5915	1.2451	0.7393	0.9655	0.6868	0.7686	0.818	0.671	0.7553	0.8515	1.25	0.7639	0.7452	1.0368	1.0732	0.9938	0.7988	0.8381	0.8543	0.8194	1.0415	0.5569	0.6103	1.2028	1.7763	1.3507	1.5528	1.0458	0.8573	1.7504	1.7088	1.9315	1.5439	1.2344	1.3459	1.5054	1.5932	0.6461	0.9687	1.1995	1.1816	1.3742
1-(1-enyl-palmitoyl)-GPE (P-16:0)*	0.8947	0.9998	0.6715	0.8521	1.2064	0.8426	0.7749	0.7395	1.1741	0.9083	0.967	1.0279	0.6833	0.7554	0.734	0.8591	0.8402	1.1162	0.8424	0.8335	0.9825	1.0626	1.0002	1.1258	1.0322	0.8244	0.9522	1.102	0.9002	0.8445	0.8776	1.1988	1.0604	1.3554	0.9924	1.1399	1.6227	1.2254	1.4649	1.4762	1.0618	1.0728	1.0083	1.2635	0.5484	0.985	1.1516	0.9312	1.2037
1-(1-enyl-oleoyl)-GPE (P-18:1)*	1.0285	1.2062	0.6557	1.0295	1.4052	1.041	0.9791	0.8098	1.0717	0.992	1.1638	0.9056	0.6063	0.8381	0.8798	0.8615	1.0035	1.908	1.1668	0.9859	0.4833	1.2967	0.9965	0.965	0.7134	0.849	0.7178	1.0174	0.7336	0.8014	1.3126	1.6381	1.0234	1.1113	1.008	1.1612	1.0771	1.1344	1.3568	0.9283	1.3125	0.9005	0.9287	1.3149	0.7755	1.2651	1.4172	1.1155	1.312
1-(1-enyl-stearoyl)-GPE (P-18:0)*	1.1479	1.0468	0.6197	0.7984	1.3016	0.9189	0.9018	0.6973	1.3791	0.8041	1.2096	1.0783	0.9336	0.8361	1.0058	0.9497	0.9197	1.5983	1.0572	0.9523	1.072	1.4978	1.357	1.1152	0.949	0.9796	0.9648	1.5401	1.017	0.6957	0.8822	1.0676	1.0929	1.1429	1.1035	1.1011	1.0773	0.8403	0.9541	1.0522	0.9942	0.949	1.0268	1.3831	0.6771	1.0216	0.9537	1.1481	0.954
glycerol	1.3613	1.6518	0.838	1.0663	1.5403	1.0169	1.0459	1.3005	1.2065	0.9963	1.1687	0.9214	1.5273	0.8387	1.2944	1.2766	1.0037	0.8035	1.7677	0.6197	0.6928	0.9903	0.934	0.6836	1.0325	0.5521	0.8133	1.1591	0.9591	0.5575	1.37	0.6186	0.6848	1.2736	1.2486	1.0202	1.0561	0.9876	0.66	1.2452	0.7917	0.9122	0.862	0.9297	0.7336	1.1006	1.6942	1.0363	1.3893
glycerol 3-phosphate	0.9409	1.7246	1.6932	0.8154	0.8566	1.2155	1.4222	1.1078	0.9499	1.0529	0.9996	1.0363	1.5322	1.3695	1.2889	0.5283	0.7593	1.0881	1.2336	0.7095	1.2711	1.2012	1.7838	1.257	1.1077	0.9127	1.3411	1.0017	1.3296	1.0658	1.0004	0.8864	1.0086	0.7181	0.9745	0.6078	0.9847	0.7949	0.5586	0.7552	0.608	0.703	1.2725	0.6719	0.8447	1.3051	1.1964	0.7004	0.6659
glycerophosphoglycerol	1.1952	1.0869	1.2018	1.1644	0.9913	0.9664	0.9122	1.0309	1.3961	0.8837	1.4748	1.1861	1.1182	1.1855	0.9596	0.9121	0.854	0.9916	0.9106	1.0023	0.9645	1.1292	0.7744	1.0002	0.912	1.077	1.0563	1.0555	1.1775	1.154	1.0431	1.195	1.0247	0.9022	0.9953	1.1045	1.0786	0.9513	1.2176	0.7893	1.0915	0.8932	1.1462	0.9686	1.132	1.5004	0.9265	0.9396	1.0418
1-palmitoylglycerol (16:0)	1.7521	1.2522	0.4172	1.8216	0.5442	0.4461	0.4958	0.8782	1.613	1.5786	0.1314	0.6652	1.636	0.6853	0.2979	0.3138	0.3769	1.7325	1.1314	2.2368	1.8173	0.4206	0.6716	2.4065	0.4458	0.6365	0.0853	0.9954	0.6642	1.9957	1.5833	0.906	1.1065	0.8768	1.623	0.9854	1.385	1.5316	1.8429	1.0046	1.2332	0.4792	2.22	0.2414	1.7655	0.1937	2.0856	1.6882	0.2123
1-palmitoleoylglycerol (16:1)*	2.145	0.9039	2.361	0.043	1.0799	0.5893	1.0023	0.2916	0.4116	0.4192	1.1275	0.043	0.2751	2.357	0.7383	0.9977	2.1653	1.4852	2.7428	1.3396	1.2402	0.4456	1.5258	1.7513	0.1048	1.2688	1.2416	0.3535	0.043	0.5033	0.043	0.043	0.043	0.043	0.043	0.043	0.043	0.043	0.043	0.043	0.043	0.043	0.043	0.0757	0.043	0.043	0.043	0.1886	0.043
1-oleoylglycerol (18:1)	1.2521	1.5383	1.4899	1.2271	0.4397	0.1964	1.4243	0.0118	0.4398	1.1931	0.2759	0.0118	1.4394	1.5155	0.5457	0.4473	0.3554	1.7581	1	1.8503	1.4286	0.1921	1.7416	0.7111	1.1202	1.3176	0.5804	0.0118	0.654	1.1875	1.0636	0.0118	1.0631	0.0118	1.0955	0.4752	1.3044	1.142	1.1491	0.0118	1.6224	1.0607	0.2942	0.3741	0.0118	0.807	0.3826	0.5219	0.5241
1-linoleoylglycerol (18:2)	1.4822	2.9165	0.8876	0.9755	0.7105	0.5925	0.7005	0.9224	0.8265	0.6935	1.2028	0.394	1.2016	1.0332	1.8129	0.6764	0.8917	1.2548	1.8671	0.578	0.4084	1.0245	1.7386	0.6474	0.401	1.2595	0.6046	0.6574	0.5827	0.3408	0.911	2.0242	0.8193	0.7702	0.882	3.0792	2.603	1.2808	1.4454	1.6431	0.8708	1.5024	1.032	1.5028	1.0338	2.1019	3.6042	1.3108	3.0169
1-linolenoylglycerol (18:3)	1.4801	2.2741	1.0993	0.8894	0.9352	1.1986	1.2166	0.7536	1.1953	0.7472	1.062	0.3457	0.9108	0.9215	1.2325	0.6365	0.8405	1.1977	2.099	0.4244	0.5138	0.9287	1.5315	1.8982	0.4161	1.1922	0.681	0.7214	0.5132	0.394	1.044	1.2324	0.9292	0.7979	0.9151	2.7446	2.2638	1.1352	1.1652	0.7992	0.7509	2.0584	0.8529	1.4517	0.956	1.1465	2.7372	1.9676	2.2002
1-dihomo-linolenylglycerol (20:3)	3.1774	3.6515	0.8635	0.9143	2.1522	1.2681	0.6559	1.9116	0.8942	0.3213	0.7888	1.2784	0.6482	1.0695	1.8792	1.4194	1.872	1.287	4.3861	1.0005	0.7291	1.674	1.774	0.9365	0.3266	0.8346	0.4848	1.7027	1.1562	0.7333	0.7001	1.2317	0.4739	0.7591	0.901	2.0403	1	0.6036	0.4146	1.3933	0.3356	1.1526	0.3841	1.0061	0.8119	1.2716	1.3813	2.244	1.4098
1-arachidonylglycerol (20:4)	1.1838	1.3923	1.1318	0.9047	0.9856	0.5804	0.8891	1.1681	1.0773	1.2835	1.0206	1.4232	0.8653	0.9284	0.9288	0.811	0.9299	1.5525	1.5238	1.0144	0.896	1.1888	1.5789	1.0773	0.5159	0.694	0.6467	1.0689	0.6613	0.499	1.4315	1.5769	0.9467	0.686	0.957	1.707	1.1992	0.6817	1.1517	1.2623	1.2748	0.9041	0.9437	1.4301	0.7426	1.2386	1.9463	1.4563	2.2268
2-oleoylglycerol (18:1)	0.1321	0.4341	0.8859	0.8957	0.2079	2.0184	0.6702	0.0294	0.4028	1.0246	0.0491	0.0294	0.7929	1.4401	0.0763	0.4352	1.9014	0.4928	2.5263	0.0294	1.0825	0.3089	1.227	1.0444	1	1.0301	0.0925	0.0294	0.0947	1.357	1.6637	0.1142	1.1679	2.2973	1.4174	0.4012	1.2106	1.1165	1.1346	1.4882	0.0294	1.5859	0.0294	0.1774	0.0294	0.1183	1.699	1.4819	1.1374
2-linoleoylglycerol (18:2)	1.5881	2.8501	1.0447	1.1971	0.657	0.5199	0.7876	0.9679	1.0269	0.7073	1.3494	0.5199	1.2903	0.8368	0.8734	0.5199	0.8796	1.1519	11.3092	0.6953	0.5992	1.0935	1.843	0.6716	0.5199	1.4437	0.5199	0.5865	0.5199	0.5227	0.8988	1.0821	0.7517	0.9474	0.8092	3.2557	2.8875	1.2208	1.2522	0.825	0.8881	1.4436	0.9361	1.3674	0.9658	1.0848	3.0893	1.3191	2.6185
1-dihomo-linoleoylglycerol (20:2)	1.4374	2.737	0.6725	1.2018	0.8923	0.7538	0.713	1.1127	0.3667	0.3837	0.9843	0.5573	0.5857	0.586	1.0134	0.9454	0.8402	1.8497	3.1328	0.5124	0.2454	1.3127	1.084	0.5774	0.5983	0.411	0.3714	1.2116	1.0556	0.371	0.5009	1.5211	0.7008	1.5248	1.5712	2.9442	1.7745	1.6479	0.7441	1.5056	1.0047	1.7075	0.71	1.3375	0.9953	1.7237	2.001	2.008	2.6813
linoleoyl-linoleoyl-glycerol (18:2/18:2) [1]*	1.1017	1.0655	0.8733	1.236	0.338	1	0.9307	1.4749	1.4349	0.7315	0.6214	0.7594	1.1748	0.8472	1.0986	0.7238	0.598	0.3748	0.7941	0.4202	0.6211	0.6711	0.4198	0.4146	0.338	1.2331	0.9449	0.5566	0.7121	0.338	0.6851	1.0485	1.6774	0.5778	0.8237	1.77	1.3126	1.9965	0.7707	0.338	1.106	1.0892	1.2061	1.288	1.1029	1.4772	1.1389	1.2728	1.3297
sphinganine-1-phosphate	1.5794	1.682	2.4967	1.0235	1.9541	1.3049	1.7839	0.7375	1.51	1.0131	1.3079	2.3774	1.7264	0.9869	1.5702	0.7917	1.2083	0.9845	1.7133	1.1699	0.8009	0.5473	1.2714	0.9353	1.6694	1.014	1.6466	1.6172	0.9139	1.6458	0.8897	1.1502	1.0856	0.9496	0.8855	1.0749	1.101	0.6185	0.8704	0.8795	0.9485	0.5921	0.4934	1.0684	0.4172	1.2106	0.6796	0.8072	0.4172
N-palmitoyl-sphinganine (d18:0/16:0)	0.9635	2.2648	1.1199	1.1608	1.4771	1.2351	1.2748	1.0743	1.8116	0.9842	1.1702	1.6241	1.6536	1.4009	1.3756	1.4193	1.3669	1.1498	1.4359	1.3204	0.9897	0.7636	0.9898	0.8065	0.513	1.1011	1.4485	1.291	0.9622	0.1965	0.4101	0.4633	0.8599	0.5701	1.0319	0.9495	1.2063	1.008	0.7146	0.3831	1.1442	0.8515	1.232	0.992	0.3197	1.5868	0.9572	1.0405	0.736
N-palmitoyl-sphingosine (d18:1/16:0)	1.2913	1.7468	1.2032	0.905	1.7594	1.3432	1.0514	1.4032	1.4399	1.0636	1.2187	1.5139	1.2733	1.2044	1.2737	1.4754	1.6405	1.3106	2.0903	1.4563	1.1145	1.0638	1	1	0.6718	1.0389	1.5868	1.5599	1.3991	0.5175	0.6169	0.835	0.8941	0.7317	0.7852	0.8034	0.8835	0.9202	0.9247	0.8361	1.0398	0.5949	0.7727	0.953	0.4184	1.2049	0.8035	0.8786	0.8003
N-stearoyl-sphingosine (d18:1/18:0)*	1.1679	1.5527	0.9659	0.9223	1.5488	1.1745	1.1021	1.1133	1.4533	0.9826	1.2818	1.9514	1.1356	1.2843	1.1367	1.7653	1.198	1.2934	2.8834	2.4483	1.7598	1.1278	1.2994	1.3258	1.1762	0.7239	1.5964	1.5961	0.9858	1.0042	0.6851	0.6881	0.7004	0.8716	1.0105	0.8441	0.8467	0.9958	0.8819	0.9891	1.1018	0.4388	0.6374	0.8169	0.2293	0.8472	0.7339	0.926	0.6976
ceramide (d18:1/20:0, d16:1/22:0, d20:1/18:0)*	1.5459	1.6314	1.2237	0.9626	1.5817	1.1283	1.1818	1.1807	2.2561	0.9352	1.4922	2.7981	1.5444	1.6363	1.7395	2.2501	1.6202	1.793	3.6483	2.6234	1.9991	1.1567	1.4816	1.8187	1.0978	0.7962	2.0554	2.4106	1.2959	1.0435	0.4488	0.7226	0.6621	0.698	0.9327	0.8155	0.8475	0.7812	0.6268	1	1.0591	0.3387	0.6326	0.9253	0.3387	1.2811	0.6502	0.7742	0.5713
ceramide (d18:2/24:1, d18:1/24:2)*	1.1416	1.2561	1.0106	1.1467	1.5495	1.1824	1.2141	1.1135	1.4307	1.1033	1.0512	2.318	1.2198	1.1792	1.2835	1.4674	1.1461	1.2989	2.013	1.5377	1.3317	1.0066	0.9466	1.0524	0.9498	0.9021	1.1788	1.4147	1.2424	0.928	0.7583	0.9727	0.6432	0.9207	0.923	0.7467	0.9934	0.966	0.9469	1.0338	1.1505	0.6781	0.7136	0.8975	0.4937	0.9715	0.9262	0.9454	0.7555
glycosyl-N-palmitoyl-sphingosine (d18:1/16:0)	1.0466	1.0457	1.0102	0.8664	1.3517	1.088	1.0969	0.876	1.0329	1.1691	0.9358	1.572	1.0528	1.0844	0.9791	0.9811	1.1662	1.2497	1.283	1.3556	1.2874	1.3829	1.0875	1.1277	0.7906	1.1846	1.1357	1.1158	0.9898	0.6994	0.6878	0.9359	0.6987	0.9601	1.029	0.7784	0.8494	0.9065	1.0226	1.169	0.9369	0.627	0.9062	0.905	0.642	0.7851	0.7383	0.9052	1.064
glycosyl-N-stearoyl-sphingosine (d18:1/18:0)	0.1938	0.7452	0.6195	1.0423	0.95	0.9986	0.8976	0.6876	1	0.7027	1.2166	1.8533	0.7004	0.1938	0.9315	1.0334	0.8577	0.1938	1.9022	1.6114	1.5712	2.0535	0.9184	0.8529	1.0342	0.8456	0.7605	1.2653	0.5487	1.2326	0.7615	0.8351	0.519	1.504	1.7419	0.8839	0.9567	1.1081	1.7869	1.0354	1.243	0.1938	0.939	0.9259	0.7985	0.8848	0.895	1.3386	1.2725
glycosyl-N-nervonoyl-sphingosine (d18:1/24:1)*	0.6024	1	1.6387	0.9725	1.7097	1.4802	1.4084	0.5772	1.2699	1.809	1.1018	1.053	1.0076	1.6079	0.706	0.5291	1.3401	1.4111	0.6089	2.4031	1.7719	1.4075	1.2758	1.839	1.0673	1.5575	1.4874	1.3262	0.612	1.8342	0.6396	0.6603	0.5051	0.6992	0.9489	0.4792	0.9212	0.9606	1.1921	0.439	1.3344	0.439	1.0535	0.6573	0.6461	0.534	0.7603	1.0311	0.6464
glycosyl-N-(2-hydroxynervonoyl)-sphingosine (d18:1/24:1(2OH))*	1.1455	1.2688	1.2516	1.2543	1.7198	1.5233	1.8933	0.9909	0.341	1.703	1.8018	1.7864	1.8865	1.9202	1.0495	1.7615	1.4869	1.0651	2.101	1.9802	1.7435	1.203	1.9932	1.6149	2.1364	0.9474	1.4474	1.335	1.8148	3.4304	0.4862	0.6529	0.4972	0.9603	0.4965	0.8462	0.5579	0.721	0.6096	0.5258	1.0846	0.7316	0.8758	1.0683	0.602	0.7206	0.579	0.998	0.7132
glycosyl ceramide (d18:2/24:1, d18:1/24:2)*	0.4856	0.7646	0.4856	0.9875	1.5372	0.4856	0.8901	0.8178	1.1786	0.8736	0.4856	2.4493	0.4856	0.4856	0.5422	0.4856	0.6449	0.7999	1.4809	1	0.7624	1.9384	0.4856	0.4856	0.4856	0.9341	0.4856	1.1475	0.4856	0.4856	0.4856	1.0204	0.4856	1.8163	1.1342	0.5526	0.9232	0.4856	1.7411	0.6669	1.4876	0.4856	0.6006	0.5482	0.7474	0.6177	0.9947	1.3096	1.514
myristoyl dihydrosphingomyelin (d18:0/14:0)*	0.8676	1.2548	1.2833	0.8692	1.1461	1.3209	1.0661	0.723	1.0812	0.9349	1.3856	1.7818	1.0709	1.2353	1.2687	1.2953	1.3251	1.3009	1.2409	0.9438	1.331	1.0024	1.1976	0.8937	0.8893	0.7912	0.8627	1.4834	0.9804	1.7348	0.6176	0.8485	1.3451	0.849	1.011	0.9976	1.1077	0.6945	0.5388	0.8074	0.9728	0.9569	1.3306	1.5305	0.5225	1.4325	1.1518	0.9298	1.1181
palmitoyl dihydrosphingomyelin (d18:0/16:0)*	0.9577	1.3933	0.8666	0.7964	1.1752	1.0028	1.0388	0.7672	1.0106	0.8866	1.0799	1.045	1.2377	0.9644	1.277	1.0121	1.106	1.1187	1.0672	0.9571	1.1379	1.0771	1.0938	0.9767	0.8725	1.0552	1.0265	1.1697	0.857	0.8742	0.6804	0.9141	0.9291	0.8736	0.9342	0.9926	1.1263	0.9164	0.8995	0.9563	0.9269	0.8839	1.024	1.2053	0.6187	1.0459	0.9972	0.9238	1.0042
behenoyl dihydrosphingomyelin (d18:0/22:0)*	0.8062	1.2881	0.8072	0.8512	1.2325	0.7319	0.6568	0.7291	1.7752	0.338	1.1087	0.9477	1.1988	0.5651	1.4043	0.9938	0.9368	0.9024	0.877	0.338	1.1	1	0.9611	0.6685	0.6916	0.5727	0.9271	1.8267	0.5394	1.3162	0.354	0.8217	0.6334	1.1883	1.3442	1.4137	1.3156	0.9698	1.0784	1.258	0.7681	1.0547	1.0249	1.3493	0.4466	1.5716	1.1885	1.3522	1.5134
sphingomyelin (d18:0/18:0, d19:0/17:0)*	0.7122	1.1042	0.8389	0.9715	0.9715	0.6176	0.8237	0.5978	1.0398	0.7579	0.925	1.1752	1.2364	0.7752	0.9516	0.9601	0.8402	1.1447	0.9956	0.9438	1.346	0.9883	1.1676	0.9441	1.0153	0.7873	1.1538	1.0686	0.7109	1.7534	0.7367	0.9968	1.255	1.0181	1.2758	1.0032	1.4494	1.2172	1.0866	1.0288	1.1137	0.9125	1.3014	1.1356	0.5265	0.8818	0.878	1.064	1.1485
sphingomyelin (d18:0/20:0, d16:0/22:0)*	0.4836	1.3459	0.6429	1.1139	1.1881	0.5745	0.3944	0.7144	0.9954	0.5199	0.89	1.5619	1.1932	0.4285	0.7892	1.0154	1.4984	1.4287	0.8616	0.5849	1.0227	1.2137	0.5056	0.4427	0.7046	0.473	1.1941	0.8702	0.9835	1.5827	0.8103	1.4326	1.0412	1.1349	2.0685	1.0046	2.6141	1.2734	1.1006	0.976	0.5946	0.9571	0.717	1.1017	0.6237	0.8578	1.1897	1.2448	1.3557
palmitoyl sphingomyelin (d18:1/16:0)	1.0004	1.0395	0.9216	0.8494	0.9515	0.9162	0.9241	0.8616	0.9478	0.9316	0.9285	1.0093	1.0226	0.8719	0.9585	0.8595	1.0133	1.0218	0.9407	0.9002	1.0039	1.0538	0.9537	0.9301	1.0167	0.9153	0.9528	0.9932	0.9917	0.9608	0.9389	1.1187	0.9441	1.1211	0.9903	1.0961	1.0992	1.1121	1.1332	1.1396	0.9742	0.9996	1.0311	1.1615	0.857	1.023	0.9591	1.009	1.0778
hydroxypalmitoyl sphingomyelin (d18:1/16:0(OH))	1.4361	1.1807	0.8772	0.8225	0.7242	1.3085	0.9409	0.6532	0.7621	0.6685	0.8827	0.5643	1.2233	0.9815	1.1055	0.9992	1.3203	0.9195	0.8426	0.5317	0.5967	0.9195	0.8963	1.1266	1.136	1.0986	0.5474	0.5365	1.027	0.8754	0.8728	1.2098	1.4057	1.2994	0.8119	1.2242	1.1876	1.4847	1.1003	0.7936	1.0434	1.3053	0.9972	1.0687	0.8303	1.0146	0.6777	0.8154	1.109
stearoyl sphingomyelin (d18:1/18:0)	0.6051	0.5513	0.5728	0.7869	0.5028	0.4632	0.6442	0.6146	0.6525	0.6641	0.7425	0.681	0.6875	0.5257	0.5366	0.518	0.5543	0.6695	0.6106	0.5665	0.796	0.9934	0.7887	0.6281	1.0066	0.5866	0.662	0.714	0.5889	0.8993	1.0551	1.1797	1.0518	1.2688	1.0198	1.259	1.2712	1.342	1.5426	1.2286	1.0292	1.0612	1.2861	1.2308	1.1474	0.9416	1.0884	1.0313	1.1808
behenoyl sphingomyelin (d18:1/22:0)*	0.8048	0.9087	0.8614	0.75	0.8517	0.7896	0.7988	0.7328	1.1481	0.7696	0.7814	0.913	0.954	0.7241	0.9473	0.7559	1.0341	1.06	0.8944	0.8769	1.0991	0.979	0.981	0.8069	0.9588	0.7868	1.019	1.0831	0.6816	0.6719	0.9387	1.1092	1.035	1.3346	1.2058	1.1449	1.4599	1.4981	1.537	1.2752	1.0566	0.9554	1.2489	1.273	0.5659	1.0741	0.959	0.9595	1.0627
tricosanoyl sphingomyelin (d18:1/23:0)*	0.7736	0.7647	0.695	0.7048	0.8807	0.8449	0.7554	0.7378	1.063	0.7075	0.7587	0.7771	0.8054	0.597	0.828	0.6735	0.8942	0.8855	0.7708	0.7006	0.7972	0.937	0.8563	0.6624	0.859	0.8057	0.837	0.8902	0.7218	0.6084	1.2041	1.4319	1.0821	1.4321	1.5396	1.4694	1.8185	1.7299	1.8098	1.8296	1.1794	1.1083	1.3917	1.6083	0.676	1.4068	1.2942	1.1523	1.4134
lignoceroyl sphingomyelin (d18:1/24:0)	0.7901	0.7426	0.93	0.7154	1.0007	0.8867	0.844	0.7082	1.1836	0.8396	0.7549	0.8314	0.912	0.7348	0.8981	0.7644	0.9532	1.061	0.7719	0.8197	0.9949	0.9208	0.9811	0.7977	0.947	0.92	1.1336	0.9863	0.8007	0.6189	0.9993	1.1639	1.0694	1.3102	1.3551	1.1452	1.6327	1.5468	1.6068	1.3328	1.1644	1.016	1.3528	1.3897	0.7252	1.0665	0.9746	1.12	1.0496
sphingomyelin (d18:2/18:1)*	1.0207	0.7632	0.7975	0.5761	1.0453	0.3604	0.6675	0.689	0.719	1.0798	0.8255	2.3979	1.2337	1.3192	0.3555	0.7719	0.9618	1.1867	0.923	0.6045	0.9793	1.1571	0.8565	0.9278	0.901	0.7876	0.7224	1.2667	0.8053	1.2165	0.7358	1.1056	1.6748	1.0769	1.3141	1.2187	1.059	1.1508	1.1029	1.2052	1.2228	0.7101	0.7654	1.6297	0.3971	1.7222	0.9765	0.8173	1.3042
sphingomyelin (d18:2/23:1)*	0.8969	1.0118	0.7989	1.059	0.7738	0.8852	0.6012	1.0682	1.0639	1.0711	0.9326	0.9655	0.7386	0.6095	0.7441	0.7237	0.7261	0.8579	0.8797	0.7696	0.8766	1.4151	0.6671	0.4389	0.4701	0.7627	0.6768	1.1163	0.5954	0.5742	0.7438	2.0579	0.7518	1.7382	1.1523	1.3077	1.2098	1.5129	1.4387	0.9641	1.1021	0.8883	1.2736	1.7948	1.1615	1.4486	1.644	1.2312	1.8666
sphingomyelin (d18:1/14:0, d16:1/16:0)*	0.9821	1.0107	0.8833	0.8454	1.0502	1.0036	0.9462	0.7516	0.877	0.8929	1.0006	1.1446	1.007	0.9328	0.9164	0.9607	1.0356	1.1505	1.0022	1.0052	0.9997	1.1029	0.9255	1.0056	0.9966	0.7768	0.9064	1.1294	1.0189	1.0232	0.777	1.1273	1.4616	1.1413	0.8518	1.1987	1.0599	0.999	0.7301	1.0099	1.0718	1.0172	1.2335	1.2686	0.5996	1.0896	0.9348	0.9544	0.9426
sphingomyelin (d17:1/16:0, d18:1/15:0, d16:1/17:0)*	0.9654	0.8818	0.7631	0.7004	0.881	0.994	0.7288	0.8648	1.0277	0.836	1.0441	0.9172	0.8544	0.7678	0.8165	0.8756	0.913	1.0462	0.8785	0.713	0.8509	1.1799	0.767	0.835	0.9845	0.8089	0.7881	1.006	0.7541	0.6574	0.886	1.4532	1.2288	1.1953	1.0102	1.1077	1.1387	1.3121	1.0795	1.1746	1.0621	1.1421	1.2317	1.467	0.6403	1.3135	1.1187	1.0924	1.2263
sphingomyelin (d18:2/16:0, d18:1/16:1)*	1.0509	0.9644	1.1918	0.8095	1.3286	1.3825	1.0482	0.9047	0.9483	1.4337	1.204	1.2384	1.2915	1.2921	0.9196	1.2021	1.2027	1.1448	1.0178	1.1631	1.2895	1.186	1.1156	1.3837	1.2296	1.0027	1.1485	1.2058	1.1809	1.3497	0.8751	1.0533	0.9149	0.9635	0.7823	1.0391	0.8148	0.7993	0.9377	0.8301	0.9973	0.8162	1.1169	1.0739	0.5826	0.8848	0.8706	0.9761	0.8379
sphingomyelin (d18:1/17:0, d17:1/18:0, d19:1/16:0)	0.8558	1.0783	0.5984	0.7286	0.7115	0.8331	0.7236	0.7171	0.9905	0.6745	0.8365	0.8434	0.7564	0.5532	0.8455	0.7882	0.8861	0.9527	0.7525	0.5922	0.8208	1.2655	0.7871	0.6953	0.9132	0.7797	0.7267	0.8313	0.7053	0.6914	1.2834	1.9239	1.0017	1.7774	1.3854	1.551	1.6005	1.9099	1.6937	1.7315	0.9983	1.2414	1.2569	1.6589	0.8257	1.4428	1.3795	1.2016	1.6907
sphingomyelin (d18:1/18:1, d18:2/18:0)	1.04	1.0436	1.4066	0.8242	1.1944	0.7989	0.9571	0.7204	0.6114	1.3706	1.1551	1.7804	1.2017	1.4696	0.6671	0.9234	0.9994	0.9936	1.061	0.9948	1.6022	1.0592	1.2438	1.351	1.3635	0.8848	1.1755	1.1051	1.323	2.8086	0.8587	0.9951	1.4515	0.9208	0.7561	1.1184	0.9879	0.7305	1.0385	0.9502	0.8653	0.8044	1.2071	1.0597	0.743	1.1444	0.824	0.9712	0.9676
sphingomyelin (d18:1/19:0, d19:1/18:0)*	0.8229	0.8713	0.5334	0.8432	0.7949	0.6933	0.57	0.7725	0.7986	0.6788	0.8448	0.893	0.6936	0.483	0.6379	0.8075	0.9117	0.813	0.9104	0.6776	0.7624	1.2055	0.6661	0.6118	0.8013	0.7247	0.8772	0.8068	0.652	0.6541	1.3996	1.9749	1.199	1.8666	1.7209	1.6701	2.1885	2.4439	1.9136	2.2351	1.0883	1.3999	1.4867	1.7732	0.7397	1.5803	1.7002	1.5325	1.8244
sphingomyelin (d18:1/20:0, d16:1/22:0)*	0.7483	0.6402	0.5942	0.7849	0.5619	0.533	0.6172	0.6204	0.7967	0.7113	0.7294	0.7382	0.8296	0.5518	0.6617	0.5825	0.6762	0.7843	0.6621	0.5542	0.7921	1.0152	0.751	0.6356	0.9848	0.7325	0.7521	0.8237	0.6044	0.6623	1.0586	1.3069	1.0369	1.4194	1.1474	1.326	1.5638	1.531	1.7339	1.4036	1.0362	1.0976	1.2935	1.3755	0.8186	1.1031	1.2056	1.0463	1.2324
sphingomyelin (d18:1/20:1, d18:2/20:0)*	1.0015	0.8634	0.3348	0.3348	0.8972	0.5422	0.7935	1.096	0.3348	0.7667	0.7177	1.4781	0.9683	0.3348	0.6091	0.9493	0.3348	0.3348	0.7874	0.3348	0.3348	1.3881	1.0944	0.8573	1.7112	0.3348	0.4223	1.0149	0.8033	2.7255	0.8493	1.5769	0.3348	1.2124	0.5497	0.3348	1.1811	0.7484	1.0086	1.2598	1.116	1.2195	1.0814	1.9127	1.8468	0.9985	1.1048	0.9248	1.4572
sphingomyelin (d18:1/21:0, d17:1/22:0, d16:1/23:0)*	0.7447	0.821	0.4891	0.7992	0.6706	0.5275	0.6706	0.7127	0.9199	0.6925	0.7624	0.9703	0.8464	0.5563	0.7203	0.6518	0.8191	0.8286	0.8362	0.669	0.8842	1.0603	0.8267	0.6726	0.9871	0.594	0.6947	0.8453	0.582	0.7756	1.1689	1.434	1.2118	1.5694	1.2986	1.3205	1.8402	1.9424	1.7703	1.8463	1.1653	1.1099	1.4197	1.7943	0.7218	1.4479	1.1689	1.0129	1.4768
sphingomyelin (d18:1/22:1, d18:2/22:0, d16:1/24:1)*	0.7546	0.8502	0.9935	0.9931	0.8575	0.7862	0.952	0.8435	0.8575	1.2381	1.0449	1.1999	1.4256	1.0932	0.855	0.9595	0.7581	0.9323	0.8637	1.017	1.2159	1.0002	1.1598	1.1027	1.5991	0.8488	1.123	1.0682	0.9339	1.6849	0.9311	0.9867	1.0987	0.9454	0.8731	1.1085	1.1411	1.0842	1.2758	0.9772	1.1705	1.037	1.3561	1.3643	0.7931	0.7603	0.933	0.9815	0.7883
sphingomyelin (d18:1/22:2, d18:2/22:1, d16:1/24:2)*	0.7345	0.9064	0.6112	1.0234	0.5868	0.5447	0.609	0.8975	0.8911	0.6719	0.8483	0.9279	0.8905	0.5198	0.7727	0.6432	0.6811	0.7374	0.6777	0.5405	0.8121	1.1477	0.7591	0.563	0.8899	0.7226	0.6723	1.0364	0.6805	0.6961	0.8867	1.6238	0.7824	1.6165	1.0485	1.4412	1.461	1.3362	1.4243	1.443	0.9766	1.2201	1.2037	1.9643	1.405	1.4074	1.5257	1.1255	1.6032
sphingomyelin (d18:2/23:0, d18:1/23:1, d17:1/24:1)*	0.7406	0.6989	0.7854	0.7087	1.0524	0.929	0.9897	0.7348	0.9185	1.1712	1.0338	1.2401	0.9117	0.871	0.7296	0.7961	0.9717	0.8301	0.7778	0.8496	1.1194	1.156	0.9102	0.835	1.4441	0.6969	0.7819	1.1485	0.7361	1.4762	0.9014	1.2343	1.0676	1.2398	0.8311	1.0143	1.1775	1.279	1.0296	1.1413	0.984	0.9146	1.3177	1.2664	0.835	0.9415	1.0588	1.157	1.0584
sphingomyelin (d18:1/24:1, d18:2/24:0)*	0.7978	0.9357	0.982	0.7275	1.1924	1.1146	0.9346	0.7449	0.8492	1.0326	1.1449	1.3036	1.1305	0.9698	0.897	0.9873	1.2575	0.9149	0.9119	0.9293	1.2301	1.3621	1.0109	0.9917	1.4413	0.8099	1.1442	1.2438	0.9943	1.2476	0.7957	1.0636	0.9048	1.231	0.767	0.9168	1.0171	1.0318	1.3214	0.8944	1.0789	0.7936	1.2186	1.3011	0.6754	0.7386	0.8743	1.0668	0.9697
sphingomyelin (d18:2/24:1, d18:1/24:2)*	0.8108	0.862	0.7399	1.002	0.7552	0.7914	0.7464	0.842	1.0286	0.8563	0.7549	0.9039	0.9781	0.7423	0.8253	0.7774	0.8568	0.8967	0.7761	0.6399	0.9304	1.1335	0.7855	0.7079	0.8287	0.8625	0.8714	0.9573	0.665	0.6097	0.998	1.3901	0.8808	1.463	1.139	1.1792	1.4641	1.5801	1.7154	1.0952	1.1849	1.1069	1.3177	1.4352	0.9057	1.191	1.2136	1.0701	1.4203
palmitoyl-sphingosine-phosphoethanolamine (d18:1/16:0)	1.0877	1.2557	0.7975	0.8731	1.0822	1.0058	0.7926	1.066	0.9705	1.1574	0.8377	1.5974	1.0076	0.927	1.1507	0.9092	1.156	0.7871	1.2021	0.7203	0.7928	1.1583	1.0583	0.5583	0.8187	0.7751	0.7712	0.9191	0.9721	0.7457	0.8539	1.1316	0.7323	1.0805	0.9192	1.2936	1.1234	0.792	1.2872	1.1203	0.938	0.8451	0.9732	1.477	0.8262	1.1326	0.9874	1.0364	1.2391
sphingosine	1.1683	2.2742	1.5482	0.8546	2.7178	1.8782	1.017	1.2882	2.7464	1.4986	1.0298	1.3145	1.8344	1.2026	1.8298	1.0836	0.8596	0.8828	0.844	0.7406	0.9759	0.6116	1.132	1.1838	1.3376	0.983	1.2575	1.0508	1.4734	1.1372	0.3183	0.6161	0.7552	0.3183	0.3183	0.3183	0.3183	0.3183	0.4064	0.3183	0.4378	0.3183	0.3183	0.4799	0.3183	0.8062	0.3183	0.7189	0.3183
sphingosine 1-phosphate	1.1696	1.5313	1.6601	1.0726	1.4284	1.1515	1.3753	0.96	1.5192	0.836	1.0741	1.3875	1.6947	1.0474	1.3078	0.8351	0.833	0.9877	1.1447	0.952	0.9942	0.8057	0.8273	1.0214	0.9422	0.8381	1.2173	1.0058	1.217	1.2967	1.2978	1.1464	1.1305	1.1446	1.1262	0.8499	0.8231	0.8243	0.9865	1.0192	0.9531	0.8854	0.906	1.1037	0.5613	0.9261	0.7605	1.0508	0.8288
N-acetylsphingosine	0.7189	1.147	1.2713	1.1816	0.9524	0.9878	1.0178	0.9463	1.107	0.9364	1.0668	1.301	0.8322	0.9927	1.2772	1.2308	0.8714	1.849	1.3482	1.222	0.8443	1.5018	0.8026	1.1675	0.9955	1.1962	0.6578	1.641	0.6849	1.2467	1.2409	1.2094	1.2839	0.7425	1.2286	0.7686	0.6943	0.9727	0.8924	0.9986	1.1359	0.7013	0.8104	0.7908	0.6474	1.5847	1.3548	0.9251	0.963
3-hydroxy-3-methylglutarate	0.9717	1.205	1.5114	1.0169	1.0773	1.2668	0.728	0.9401	1.4954	1.1012	0.8348	1.4056	1.2288	1.7339	1.313	1.2328	1.6428	1.3928	0.8186	1.3133	1.0296	0.98	1.3565	1.2655	0.7561	1.3562	1.4395	0.8429	0.6478	0.8313	0.6649	1.2322	1.3129	0.9672	1.5095	0.6564	0.9741	0.7077	0.8374	0.8655	1.0547	0.826	1.1184	0.836	1.2033	1.1908	0.9729	0.9507	0.6901
mevalonate	1.1093	1.076	1.4692	1.6664	1.2213	1.3735	1.5496	0.9451	1.4562	1.1113	1.2629	0.8546	1.4535	1.5254	1.2253	1.3068	1.1749	1.6907	1.2328	2.1526	1.5396	1.0985	1.8182	1.6158	0.8986	2.492	2.012	1.0105	1.3057	0.9445	0.5522	0.8033	0.5431	0.5839	0.8178	0.7926	1.0029	0.6679	0.7929	0.5278	1.2021	0.9971	1.1647	0.4827	0.8925	0.7017	0.5067	0.6254	0.5514
desmosterol	2.3556	1.47	2.8229	3.3116	3.1229	1.5002	1.7599	1.78	3.1177	1.5077	1.4095	1.6427	3.6565	1.998	2.3558	2.947	1.6186	2.5524	2.615	1.6997	2.0978	1.2305	2.6232	2.0764	0.9839	1.986	2.3026	1.6721	1.4395	0.3434	0.4414	0.557	0.3185	0.6313	0.8627	0.6987	0.721	0.6768	0.5098	0.7817	1.0161	0.6	1.1515	0.4371	0.2762	0.8904	0.5934	0.5746	0.4541
cholesterol	1.0435	1.1141	1.0575	0.7947	1.1943	1.0129	0.8991	0.8221	1.186	0.8921	1.0407	1.167	1.1236	0.9985	1.0323	1.091	1.2283	1.1391	1.2038	1.1172	1.2669	1.0756	0.9304	1.0451	1.039	0.9658	1.2787	1.1489	0.9919	0.7393	0.885	0.9479	1.0027	0.9915	1.0273	0.9935	1.027	1.0015	0.9682	1.0761	0.9686	0.8922	0.9361	0.9611	0.5814	0.9058	0.88	0.955	0.8548
7-HOCA	1.0439	1.1373	0.8132	3.6388	1.7905	1.6022	1.6747	1.5307	1.4578	2.5147	1.9128	0.9283	1.6007	1.1793	1.2109	1.2035	1.1938	2.7262	2.3075	0.7211	0.8946	1.8214	1.5001	1.3097	1.5272	1.4319	1.087	1.576	2.9919	0.9561	0.8964	1.8615	0.5131	0.8052	0.5231	0.7354	0.8534	0.7844	0.3986	0.7712	2.0206	0.8206	1.8847	0.5297	1.2831	0.6314	0.6814	0.7246	0.7817
4-cholesten-3-one	0.98	0.8946	1.9435	0.9674	3.0419	1.4699	1.8639	0.8816	1.1173	1.1901	1.4481	1.0187	1.133	1.716	1.0184	1.3544	1.4824	1.7968	1.7715	1	1.66	1.2076	0.8266	1.4624	1.2132	1.3006	1.0365	1.3253	1.3002	0.6168	0.3704	0.3704	0.4831	0.3704	0.6188	0.3704	0.3704	0.5828	0.3704	0.3704	0.9349	0.4725	0.6384	0.5898	0.6317	0.3704	0.6019	0.3704	0.5234
beta-sitosterol	0.7891	1.0013	0.2862	0.2862	0.2862	0.7652	0.4632	0.5204	0.9414	0.2862	0.5397	0.6435	0.6327	0.746	0.3572	0.2862	1.2688	1.0405	0.2862	0.2862	0.2862	0.2862	0.2862	0.2862	0.2862	0.2862	0.2862	0.4167	0.7665	0.2862	2.2268	1.3782	1.1248	1.2683	1.0746	1.3646	0.7957	1.7199	1.5095	2.4015	0.9987	1.1488	0.322	0.2862	0.2862	0.9112	1.2402	0.887	1.1231
campesterol	0.5018	1.1898	0.1409	0.4947	0.2866	0.5938	0.3304	0.7326	1.0325	0.3529	0.3254	0.4117	0.2105	0.2063	0.5467	0.2407	1.1793	1.1637	0.6587	0.1409	0.1671	0.5934	0.3057	0.1409	0.1409	0.1409	0.2841	0.2579	0.5741	0.1409	1.8634	1.2244	1.4232	1.5512	1.7026	1.3005	1.3536	2.1102	1.6354	1.3739	0.9675	0.9661	0.6453	0.4266	0.1409	1.0885	1.3961	0.8134	1.1612
cholate	0.1967	0.1967	3.8028	0.3951	1.346	0.1967	5.5639	0.1967	0.1967	0.1967	0.1967	0.1967	0.9741	0.1967	1.4004	1.5618	0.1967	0.1967	0.2742	0.1967	0.2337	1.1109	0.1967	0.1967	3.7545	1.3372	0.1967	0.2523	0.877	0.1967	0.623	1.2278	3.4144	1.5951	0.1967	0.6202	0.1967	0.3384	0.1967	0.2423	7.5173	0.1967	10.0483	1.7688	7.852	1.7507	1	1.404	0.1967
taurocholate	0.4625	1.6597	0.6007	0.7067	1.6378	1.3458	1.1679	1.1497	0.7206	0.5023	0.4626	0.5493	2.3459	0.761	1.2943	0.8521	0.8319	0.8165	1.0144	1.097	0.387	1.9257	0.6418	0.5283	0.7248	0.805	0.8193	0.9856	1.3718	0.5805	0.451	0.6328	2.4263	1.3205	0.6854	0.7627	0.6813	0.8125	0.8461	0.6343	1.0905	0.5708	1.282	2.0035	2.1007	1.8389	1.2567	1.9821	1.0464
chenodeoxycholate	0.2395	0.0821	9.7286	0.4803	1.5846	0.7039	6.941	0.0821	0.0821	0.0821	1.0095	0.3367	1.0096	0.0955	1.124	0.714	0.2434	0.5329	0.2928	0.0821	0.3834	0.8075	0.3014	0.0821	3.954	1.1124	0.2033	0.1498	1.1466	0.3753	0.4782	3.2177	4.3801	1.8404	0.9349	2.0718	1.0692	1.2154	0.0821	1.0392	2.8145	0.8254	1.6016	0.9905	8.8031	1.914	1.2597	1.0777	0.4699
glycochenodeoxycholate	0.4366	0.4366	2.2716	0.4366	2.5817	0.9355	1.2459	0.7077	0.4366	0.6045	1.4229	0.4366	0.4366	0.4366	1.1312	0.4366	0.4366	0.4366	0.4366	0.4366	0.4366	1.1261	0.4366	0.4366	0.722	1.4952	0.4366	0.4366	1	0.5596	0.4366	0.4366	2.6556	1.0456	0.4366	0.4366	0.4366	0.4366	0.5387	0.9597	1.7366	0.8394	1.1033	0.7189	2.1794	0.6544	0.4366	0.4366	0.7173
taurochenodeoxycholate	0.444	1.5471	1.2014	1.1218	1.532	1.1163	1.4519	1.0788	0.9621	0.8226	0.9557	1.0191	1.3043	0.8369	0.917	0.7983	0.7696	0.958	0.7805	0.6805	0.6863	1.274	0.7509	0.7379	0.5885	1.1441	0.9437	0.6027	1.237	0.5352	0.3782	0.7525	1.3868	0.7649	1.0101	0.9899	1.195	1.3413	1.0885	0.8609	0.7034	0.9492	0.6622	1.2407	0.8041	1.1599	1.1563	1.266	1.1747
tauro-alpha-muricholate	0.4993	1.0877	1.6318	0.7321	1.5271	0.723	3.0037	0.9859	0.4745	0.4826	1.4855	0.5807	1.0819	0.9256	1.2785	0.9388	0.6668	0.5476	1.7999	0.7352	0.8376	1.2819	0.7349	0.9754	1.3893	0.7455	0.7182	0.5243	1.6494	1.1523	1.9789	0.6539	1.9948	0.8366	1.0037	0.853	0.6851	0.762	0.5265	0.9256	1.014	0.7392	0.6775	1.4037	2.6945	1.1924	1.0859	3.2568	1.1939
taurolithocholate	0.4712	0.7675	0.3605	0.3877	0.6575	0.6796	0.306	0.5553	0.7351	0.3944	0.2942	1.0658	0.7573	0.4272	0.3404	0.3957	0.2886	0.3203	1.0609	0.9523	0.2138	0.5554	0.1999	0.3192	0.1999	0.3657	0.494	0.3528	0.9032	0.1999	15.5031	4.0306	1.9444	1.4563	1.0561	1.4021	1.1559	3.2026	1.7813	0.7596	0.5341	1.6446	2.3235	17.1951	1.0477	3.7497	2.172	1.5531	3.2096
taurolithocholate 3-sulfate	0.1591	0.4206	0.0719	0.0719	0.0719	0.2036	0.0719	0.1275	0.1635	0.0719	0.0832	0.1901	0.0719	0.0719	0.0719	0.0719	0.1183	0.0719	0.1446	0.3241	0.0719	0.1798	0.0719	0.0719	0.0719	0.0955	0.0719	0.0719	0.3344	0.0719	16.433	4.2464	1.3451	1.7632	0.6457	2.4659	1.3893	4.54	1.4598	0.8702	0.1949	1.8725	0.821	13.2443	0.875	2.3477	1.5376	0.4772	2.3744
tauroursodeoxycholate	0.5143	2.0657	0.7299	0.7018	0.871	0.6782	0.6805	0.425	0.4127	0.415	0.8916	0.5581	2.4907	0.6433	1	0.3952	1.1279	0.6511	0.7023	0.7292	0.6975	0.8775	0.9639	1.3777	0.7962	1.8752	0.3006	0.1672	1.2969	0.2936	4.7776	1.7318	2.6669	0.9001	1.7584	1.4321	2.9173	5.2234	1.0603	1.507	0.363	1.4375	0.5453	1.8052	0.1672	1.8234	0.7719	1.2343	1.9059
taurohyodeoxycholic acid	0.4115	1.3807	1.0352	0.6048	1.3788	1.4785	1.536	0.4938	0.5303	1.4417	0.8872	0.5612	1.3554	0.6758	1.5177	1.0151	1.2093	1.8196	0.843	1.0112	0.6319	1.6657	0.75	1.6309	1.5584	1.7349	0.7215	0.5039	1.0342	2.9881	0.3064	0.6819	1.0536	0.3064	1.0274	0.5925	0.9235	8.0647	0.9213	0.8141	1.2885	0.7916	0.6419	1.3681	0.6635	0.7422	0.5249	1.0498	0.7138
taurochenodeoxycholic acid 3-sulfate	0.604	2.2832	0.1714	0.3256	0.4415	1.2164	0.3528	0.5826	0.7002	0.148	0.4059	0.4693	0.2755	0.4687	0.6666	0.1841	0.3636	0.495	0.5731	0.5966	0.1311	0.6985	0.3773	0.2199	0.187	1.0288	0.3211	0.3043	1.8728	0.1727	4.8189	1.5984	7.4931	1.8461	0.9654	3.0625	2.3456	3.4178	1.3255	0.9712	0.679	2.5903	1.2435	8.2788	2.1269	1.5354	2.524	1.2436	2.1148
inosine 5'-monophosphate (IMP)	0.8498	2.3278	1.7791	0.9395	0.8076	1.9896	1.9726	1.4511	1.1891	1.6324	0.5138	1.6088	1.9134	1.7718	1.5213	0.1106	1.0063	1.6456	1.6084	0.4693	1.9177	1.2598	2.7051	1.2406	1.9087	1	1.6262	1.1299	2.1305	1.1468	2.0391	0.095	0.8742	0.5291	0.8164	0.3143	0.9974	0.5034	0.5131	0.9175	0.4521	0.5684	1.2837	0.7468	0.5817	1.5723	1.592	0.5051	0.5388
inosine	1.0201	2.63	1.1805	1.0911	1.1744	1.5238	1.3795	1.0141	0.9223	0.719	0.8627	1.3491	6.7285	1.015	1.4013	0.7769	0.857	0.9994	1.3748	1.0053	0.9263	0.9137	1.3597	1.0884	1.0243	0.7102	0.99	0.9546	0.8183	1.0808	0.7841	0.6395	1.7936	0.9094	0.96	0.8796	1.0089	0.8637	0.6482	1.2169	0.7905	0.9779	0.6144	0.8287	0.4929	1.468	1.298	0.8966	1.0006
hypoxanthine	0.7721	1.5633	0.6125	0.7251	0.6753	1.0093	1.0785	1.0095	0.7096	0.6936	0.8097	1.1518	2.5922	0.9259	1.1425	0.7424	0.7796	0.703	0.8721	0.7065	0.6976	1.065	0.9476	0.9329	1.0195	0.6167	0.7486	0.7935	0.6417	0.7712	1.3293	0.8634	4.1233	1.1249	1.5272	0.9901	1.2909	1.6642	0.7337	1.2271	0.8242	1.0156	1.1038	1.2404	0.7982	1.9449	1.1901	0.7739	1.4154
xanthine	0.8448	0.9997	0.5359	0.6227	0.5809	0.8048	0.7442	0.7951	0.633	0.4044	0.78	0.9892	1.5115	0.8968	1.2494	0.9916	1.0003	0.4858	0.651	0.6154	0.5854	0.9393	0.8505	0.8344	1.0388	0.6679	0.7925	0.855	0.464	0.5143	1.2953	1.2494	4.7667	1.3124	2.0834	1.4884	2.0041	2.4644	0.9088	1.5773	0.9926	1.3745	1.5614	1.8191	1.0648	2.6714	1.6677	1.0997	2.2552
xanthosine	0.7594	1.2402	0.9587	1.3313	0.7555	1.0627	0.7549	0.9174	1.158	0.5722	1.0479	1.5089	1.5373	1.1345	1.117	0.9458	1.1553	1.003	0.6821	1.1009	0.5258	0.9706	1.0088	0.7158	0.832	1.1841	1.3138	0.9988	0.7025	0.7598	0.5973	0.7895	1.0353	1.0873	1.2741	0.8447	1.0241	0.7768	0.9852	0.9294	0.8641	0.8352	1.0012	1.0877	0.7678	1.4134	1.4248	1.2316	1.1271
N1-methylinosine	0.8224	1.1661	0.8208	1.1021	0.8642	0.9587	0.6577	0.8209	1.0546	0.8881	1.0716	1.6443	0.8229	1.0146	0.8713	0.8475	1.2633	1.1478	0.8973	0.6599	0.6272	0.7761	0.8524	0.8747	0.7962	1.118	1.1184	1.0823	1.0306	1.0541	0.8403	1.1989	1.1805	1.3008	1.1812	0.9826	1.1288	0.9111	1.126	1.7479	1.1206	1.0773	0.7942	0.9587	1.0213	0.9854	1.2756	1.1712	0.9852
2'-deoxyinosine	1.0534	1.5011	0.8806	1.1922	0.7248	1.1829	0.8795	0.8358	1.0158	0.9546	0.9949	1.4699	1.6653	1.2735	1.1798	1.2197	1.1181	1.039	1.1512	1.0553	0.8176	0.7998	1.0688	0.9866	1.1293	1.1545	0.9142	0.9156	1.1186	1.2613	0.6915	0.8107	1.3093	0.9481	0.9875	1.0118	1.095	0.9077	0.7287	1.2498	0.832	1.1378	0.988	0.9856	0.5931	0.9422	1.0424	0.8346	1.0051
urate	0.9569	1.0349	0.74	0.859	0.7133	1.2424	0.8683	1.0348	0.8437	0.7742	1.1193	1.8375	0.8447	0.8869	0.9467	0.9885	1.6221	0.8678	0.6942	0.8266	0.6052	1.0624	0.8888	0.722	0.7874	0.9098	0.7685	0.9307	0.7815	0.7356	0.7904	1.4454	1.132	1.3776	1.2041	1.3975	1.0747	1.0475	0.934	1.1472	1.0035	0.9036	1.1435	1.368	1.2889	1.0812	1.3389	1.4026	1.2816
allantoin	1.1567	1.2583	1.1232	1.3302	0.8411	0.998	1.1104	0.911	1.1286	1.0445	0.9953	1.1833	1.2678	1.2405	1.0432	0.9993	1.1076	1.323	0.882	1.1178	0.815	1.0011	1.0007	1.106	0.9763	1.0112	0.9726	0.9599	1.0196	0.9856	0.9232	1.117	1.287	0.9925	1.2126	0.8584	1.0566	0.9381	1.1407	0.7793	1.0741	0.9517	1.0924	0.9741	0.9087	0.9923	0.9489	0.9498	0.8388
AMP	0.9946	2.9249	2.339	0.9376	0.9841	2.9709	0.8422	1.1114	2.5647	3.0289	1.2352	1.5242	9.0641	1.273	2.0858	0.6381	0.9102	1.6663	1.4883	0.5383	2.1824	1.7164	1.7629	3.0578	1.8436	1.0262	1.5691	1.5303	2.7138	0.9994	1.38	0.2995	1.2733	0.831	0.8431	0.5333	0.6026	0.4643	0.7788	0.5834	1.1597	0.446	1.2322	0.9509	0.9412	0.7681	2.0698	0.9144	0.3213
adenosine 3',5'-cyclic monophosphate (cAMP)	0.8367	3.0969	1.2595	1.0128	0.773	0.8747	1.3099	1.1478	1.1561	0.8701	1.0781	0.6731	1.4064	1	1.1295	0.9096	1.1185	1.0111	0.7697	0.8957	0.8249	0.7835	0.787	0.7974	0.8822	1.2793	0.8438	1.1754	0.9269	0.9617	1.141	1.3906	1.0672	1.0042	0.7658	1.0551	1.3294	0.719	1.1059	1.2724	0.6364	1.0949	0.7244	0.9702	0.7372	1.9533	0.7739	1.1765	1
adenosine	1.0636	3.1559	2.0456	1.4777	1.6263	1.6131	1.5481	0.9891	1.7992	2.776	1.2611	1.63	21.6167	1.6867	1.715	1.0249	0.9387	2.1161	1.4482	0.893	1.6504	1.5101	1.25	1.7082	1.4659	1.4111	1.3389	1.6095	1.4364	0.9192	0.9373	0.4929	1	0.6846	0.8074	0.3632	0.3885	0.4486	0.2525	0.3463	1.2802	0.5445	0.769	0.9961	0.8229	0.8717	1.6685	0.5271	0.2284
adenine	0.8347	1.2772	1.3126	1.3911	0.8386	1.0571	0.9112	1.0396	1.1694	0.9169	0.9591	0.6713	0.9539	1.0113	0.8914	1.0804	1.2873	1.3757	1.2457	0.7866	0.8376	1.0404	1.1417	1.1187	0.7282	1.0739	1.0124	1.2502	0.8856	0.9449	0.8932	1.1293	0.9878	1.2397	0.8958	0.7025	0.9782	0.9735	0.8011	0.9987	0.8952	1.1783	1.0161	0.8278	1.0003	1.2793	1.0402	1.068	0.8213
N6-carbamoylthreonyladenosine	0.829	0.9742	0.7283	1.2264	0.7346	1.1636	0.779	0.8476	1.0064	0.77	1.0488	1.2345	1.5628	1.0034	0.8654	0.9426	1.0892	1.0412	1.0428	0.762	0.6198	0.603	0.9913	0.9263	1.015	1.3557	0.9545	1.1371	0.8888	1.0123	0.885	1.0071	1.2659	1.276	0.8945	0.7184	1.1534	1.084	1.5315	1.1971	0.8281	1.4152	0.7223	0.813	0.8443	1.06	1.0754	1.0753	0.9474
N6-succinyladenosine	1.3944	1.5441	0.9426	0.9817	0.9578	1.3413	0.9166	1.3768	1.078	1.1929	0.7963	1.6057	2.6545	1.0679	1.4626	1.4509	1.2946	0.5153	1.3208	1.206	0.6376	0.9529	0.8468	0.7533	1.6734	1.1967	1.0367	0.9465	1.253	0.9028	1.0446	0.986	0.902	0.7081	0.6689	0.8085	1.2375	0.8752	1.014	1.3515	0.8444	0.77	0.7821	0.9037	0.834	1.5732	1.4401	1.0951	1.2348
guanosine-3',5'-cyclic monophosphate (cGMP)	0.9918	1.2558	0.7263	1.1628	0.8309	0.9756	0.7791	1.1311	1.2871	0.8037	1.3835	1.0332	1.1192	1.1739	0.6677	0.7411	1.0901	1.4031	1.0849	1.0082	0.7228	1.0737	0.6305	0.8278	1.1367	1.1514	1.334	1.538	0.7271	0.971	1.1482	1.4883	0.791	1.0446	1.342	1.1012	1.1976	0.7701	0.8714	1.7521	0.7679	1.2908	0.9398	0.6773	1.3011	1.0157	0.9618	0.9355	0.8966
guanosine	0.8957	2.0299	2.0302	1.5554	1.2808	1.5645	0.9534	0.903	1.1425	0.7529	0.9543	1.0732	2.9105	1.0882	1.3995	0.7511	0.994	1.0079	1.008	0.8336	0.8154	0.8721	1.2042	1.0397	0.9669	0.7596	1.1378	0.9518	0.8914	1.2091	0.7515	1.0616	1.1914	0.9034	0.8404	0.8925	1.006	0.7299	0.5417	1.6647	0.5379	0.9745	0.3775	0.9286	0.7918	1.2163	1.2135	0.8575	0.9445
7-methylguanine	1.1397	1.1522	1.1405	1.0813	1.283	0.9925	1.0544	0.9572	1.2363	1.6943	1.0757	1.4868	0.7863	1.1459	0.9814	1.0142	1.4637	1.1214	1.0075	1.0524	1.0538	0.8406	0.7568	1.1279	1.0351	1.6927	1.7092	1.1459	1.402	1.3528	0.6588	0.9825	1.1403	0.8729	0.7692	0.7223	0.6223	0.9518	0.9556	0.7113	1.079	1.0557	0.6895	1.1441	1.0147	0.8632	0.6584	1.0574	0.9747
N2,N2-dimethylguanosine	0.7559	1.0029	0.686	1.3464	0.5825	1.0098	0.7827	1.0016	0.9581	0.8076	1.1009	1.0136	0.8782	1.0742	0.8528	0.8231	1.2519	1.2071	1.0904	0.736	0.6978	0.623	0.9647	0.8083	0.8578	1.5105	1.1697	1.4054	1.0034	1.0526	0.8554	0.898	1.1909	1.1289	1.0393	0.7605	1.0774	0.8481	1.5916	1.3466	1.0626	1.3199	0.8537	0.8575	0.943	0.9699	1.1366	0.9984	0.9755
2'-deoxyguanosine	1.0917	1.2563	0.9729	1.2184	0.9257	1.1354	1.0514	0.732	1.05	1.0772	0.9275	1.243	1.3898	1.0386	1.3873	1.1885	1.2835	0.9131	1.0609	0.8366	0.7342	0.8795	0.9152	1.0198	1.2465	1.3144	1.1426	0.8578	1.1257	1.5261	0.7938	0.7012	1.0874	0.9388	0.859	0.9375	0.9196	1.0504	0.6417	1.1446	0.8355	1.0895	0.9958	0.9763	0.6251	0.9916	1.0374	0.8217	0.9894
dihydroorotate	0.9283	1.1921	0.9111	1.0993	1.0359	0.8183	0.8956	0.8104	1.3275	1.0454	0.7972	0.6969	1.053	1.2043	0.9068	0.9027	0.9846	1.3454	1.0651	1.1652	0.8672	1.0165	1.01	0.8033	0.404	1.2847	1.0296	1.2347	0.977	0.6824	0.7045	0.688	1.0786	0.8163	0.9563	0.786	1.2957	1.1301	1.2572	0.5235	1.2168	1.3353	1.1424	0.8355	0.7108	1.1452	1.0062	0.9326	0.89
orotate	0.8335	1.3518	0.7738	1.2032	0.7396	1.124	0.9135	1.1708	1.3853	0.9706	1.1304	0.5734	1.0048	1.4929	0.8955	0.8941	1.1271	1.196	1.0961	1.2886	0.8626	1.0712	1.318	1.5985	0.5096	1.3856	1.2254	0.9466	0.6581	0.9605	0.8416	0.6487	1.052	1.1263	1.5172	0.8301	1.2223	0.9377	1.3558	0.5453	1.1831	1.5262	1.1599	0.6634	0.9952	1.0994	0.9027	0.9931	0.7373
uridine	0.8802	1.0739	1.2054	1.028	0.7877	0.849	1.0192	1.0158	0.851	0.8926	1.0144	1.0022	1.8786	0.9818	0.9776	0.9329	0.8062	0.9214	0.8302	0.7945	0.6429	0.695	0.8589	1.0876	1.5904	0.8149	0.7889	1.0116	0.8218	1.0701	1.3354	0.7754	0.9907	1.0417	1.235	0.8914	1.0762	0.8423	1.2077	1.537	0.9978	1.0983	0.6637	0.8317	0.827	0.8137	0.9291	0.9251	1.0161
uracil	1.1635	0.9246	1.2352	1.0194	1.0073	1.2613	1.338	1.4975	1.2559	1.0439	1.4742	1.1286	18.4167	0.828	1	1.2051	0.8348	0.9534	0.9444	0.9712	0.8875	0.7745	0.9019	1.2849	1.8105	0.8239	0.9292	1.2928	0.8884	1.4005	1.3673	1.6606	1.0987	0.9164	1.4883	0.6312	0.6827	0.595	0.9139	1.1716	0.6307	1.0051	0.8243	0.5496	0.8234	1.0362	0.7566	0.9883	0.6466
pseudouridine	0.734	0.8771	1.2661	1.2088	0.9978	1.8255	1.0782	1.022	0.9772	1.5939	0.8396	0.9711	1.232	1.169	1.0413	1.1821	1.1383	1.0151	1.0205	1.0234	0.6505	1.0943	1.1132	1.1121	0.9402	1.4125	0.8456	1.0891	0.9603	1.5346	0.8636	0.9305	0.9098	1.1531	1.1614	0.6371	0.8796	0.8611	0.647	1.0181	0.9247	0.8541	0.9644	0.7876	0.7587	1.2581	0.8297	0.6891	0.737
5,6-dihydrouridine	0.9608	0.8411	1.3107	0.9593	1.0954	1.8405	1.0872	1.0092	0.8462	1.4152	0.9482	1.1258	1.1505	1.2201	1.0565	1.5508	1.1104	0.8638	0.9	0.9487	0.7398	1.1107	0.8898	1.0803	1.0623	1.386	0.8482	1.1216	1.0841	1.358	0.9262	1.2016	0.7254	1.0502	1.1165	0.6242	0.8699	0.8415	0.7499	1.0014	0.9986	0.7843	1.0096	0.9886	0.8424	1.4213	0.7764	0.7444	0.6789
2'-O-methyluridine	0.8029	1.1128	1.0042	1.2583	0.9865	1.262	1.0631	0.9469	1.1545	0.935	1.2783	1.2203	1.0628	1.47	1.3088	0.9137	1.6596	0.8985	1.2055	1.1169	0.8368	0.5666	0.8709	1.0879	1.0909	1.0483	1.1483	1.3074	0.9491	1.2762	0.6781	0.6699	0.8238	1.1236	0.7558	0.8006	1.2535	0.5153	0.7448	0.5829	1.1981	1.0921	1.0872	0.9382	0.6359	0.7835	1.0972	0.9434	0.6469
5-methyluridine (ribothymidine)	0.8515	0.9412	0.8982	1.0891	1.0156	1.0441	0.9524	0.8871	1.1206	0.9296	0.8205	1.0974	0.8683	1.2489	0.959	1.1293	1.2088	1.0654	0.817	1.1003	0.7826	0.8773	1.0243	1.0561	0.8202	1.044	1.0971	1.0008	0.8931	0.8988	1.0038	0.7496	0.9992	0.8737	1.0154	0.8119	1.1753	0.9748	1.222	1.0139	1.0149	0.9608	0.8828	0.7412	0.9099	0.9836	1.0372	1.0354	1.1425
5,6-dihydrouracil	1.4581	0.9166	1.0324	0.9316	1.4299	1.3064	0.807	1.311	0.3425	0.3425	1.9512	1.5541	4.9811	0.6009	1.3401	1.2921	1.4498	0.932	1.3057	0.3425	1.0411	1.237	0.986	1.0505	1.7176	0.8385	0.7979	0.9572	0.601	0.9918	1.1103	0.8975	0.3425	1.3032	1.6757	0.5513	0.4489	0.3425	0.6542	1.2598	0.7451	0.965	0.6002	0.8082	0.3425	1.0082	1.0338	0.7801	0.9206
2'-deoxyuridine	1.0393	1.0206	0.7545	1.3021	0.8759	1.0447	0.8527	1.0551	1.2665	0.9411	0.9364	1.3117	0.8137	1.1031	1.2174	1.1624	1.1499	1.0479	0.9746	0.7168	0.857	1.1032	0.8391	0.9142	1.0648	1.2553	0.8443	0.9794	1.0616	1.0648	0.9459	0.6595	0.9221	0.9227	0.7798	0.9205	0.8952	1.089	1.5884	1.3024	1.0263	1.4992	0.8238	0.9637	0.6661	0.9582	0.974	0.8971	1.0323
3-ureidopropionate	1.2611	0.5858	1.1274	1.1991	1.1119	1.0298	0.9675	1.3429	1.1162	0.9979	0.9539	1.9326	1.3153	1.1706	1.1548	0.9913	1.1929	0.661	0.5221	0.6941	0.7407	0.8818	0.9365	1.0699	1.9905	1.1419	1.4894	1.2558	0.8977	1.3724	1.154	1.16	0.9128	0.8582	1.1972	0.6684	0.8057	0.6804	1.3801	1.0453	1.2107	0.9915	1.2922	1.0942	2.4557	1.3794	0.8581	1.3627	0.7474
beta-alanine	3.5312	3.6494	3.5982	3.2749	0.467	0.4258	2.236	3.1837	0.4051	0.2722	1.1179	0.8096	3.9826	3.4356	4.9624	4.0901	0.3948	0.32	3.4182	2.9991	0.4275	0.3781	0.8515	0.8821	2.6239	4.323	0.4434	4.0052	0.2436	0.6291	1.4113	2.674	0.1925	0.2229	0.4582	0.5403	2.3933	2.1366	2.8646	1.3504	0.3617	0.2718	0.4287	0.2995	0.4428	0.3378	0.5426	0.8066	2.4433
N-acetyl-beta-alanine	0.9125	1.2063	1.0152	1.716	1.3849	1.0168	1.0001	1.2376	1.1147	0.5476	1.0279	1.4747	0.9719	1.4803	1.2019	1.1927	1.3853	1.1106	0.8986	0.93	0.5241	1.0793	0.9893	1.1735	1.0665	1.4346	1.3529	1.207	1.0181	0.9851	0.7387	0.6989	0.7659	1.0412	0.6705	0.565	0.8285	0.684	1.0603	0.5186	0.7661	0.7958	0.5091	0.6461	0.909	0.9329	0.977	0.9999	1.1493
3-(3-amino-3-carboxypropyl)uridine*	0.7302	0.8786	0.419	1.5553	0.758	1.0825	0.9236	0.7027	1.0836	0.9168	0.655	1.3746	0.9123	1.0047	0.8158	0.9311	1.1443	1.1443	1.2299	0.7239	0.6014	0.8295	0.9582	0.9455	0.5451	1.3456	0.871	1.2804	0.9584	0.8538	1.3803	1.0992	1.5291	1.1922	1.0898	0.8336	1.0551	1.0525	1.8437	1.0668	1.1965	1.4332	0.7249	0.8892	1.0165	1.1055	1.2609	1.0714	1.1407
cytidine	0.9671	1.4396	1.4124	1.4284	0.8214	1.0394	0.9379	1.3521	0.9363	1.0852	1.2001	1.168	2.0525	1.091	1.1644	1.1471	0.9169	0.9643	0.9411	0.8948	0.6959	0.7222	0.9444	0.9618	1.7216	1.0383	0.8263	1.2164	0.9138	0.9493	1.0243	0.8755	0.8032	1.0296	1.1804	0.8863	1.0214	0.7205	0.9925	1.6405	0.9203	0.8646	0.6162	0.957	0.8142	0.9592	0.9919	0.852	1.0119
cytosine	1.5084	1.0329	0.9094	0.8641	0.6988	1.7641	1.1119	1.9178	0.7465	0.9677	0.6576	0.5176	1.6672	1.3378	0.5631	0.8203	1.1602	0.4193	1.7892	1.0323	1.0471	0.3344	0.7972	1.1622	0.3278	0.609	1.0493	0.9255	0.7153	0.6252	1.0422	1.4184	4.7593	1.7994	1.5744	1.1712	1.2933	2.0904	0.4779	1.0423	0.3621	1.5431	0.7097	0.7315	2.7569	1.894	0.9058	1.7037	0.6734
5-methylcytidine	0.9643	1.2293	0.9265	1.648	0.9533	1.1268	0.914	1.2304	1.0422	1.1968	1.1816	1.3679	1.1846	1.288	1.2098	1.467	1.0558	1.2877	1.1169	1.17	0.9866	0.9745	1.1471	1.0134	0.892	1.5976	1.106	1.3048	1.0595	1.2738	0.6966	0.6535	0.76	0.9276	1.1612	0.7941	1.0268	0.8612	0.9111	1.0426	1.1002	0.7828	0.8869	1.0966	0.6777	1.2687	0.9831	0.9028	1.0349
N4-acetylcytidine	0.5471	0.6238	0.5471	1.5507	0.5471	0.7818	0.5471	0.6436	0.7194	0.5471	0.5471	0.5471	0.9752	1.0881	0.5606	0.5471	0.86	0.8283	1.0036	0.5471	0.5471	0.5471	1.0661	0.5471	0.5471	1.1446	1.5633	1.2015	0.5471	0.9871	0.5471	0.5471	0.6625	0.5471	0.5471	0.5471	0.5471	0.5471	1.5841	0.5471	0.7123	0.9964	0.5471	0.5471	0.7473	0.5471	0.5471	0.5471	1.0631
2'-deoxycytidine	1.1371	0.999	0.8414	1.5175	0.7991	0.9585	0.8765	1.1511	1.0504	1.1034	0.9364	1.3448	1.2248	1.0902	1.1969	1.347	0.9527	1.0936	1.0801	1.0133	0.9976	1.001	1.0655	0.9635	1.1231	1.5303	1.0139	1.0754	1.1808	1.3278	0.7615	0.6728	0.8395	0.8871	0.9033	1.0479	1.0429	0.9322	0.8998	1.2265	1.0131	0.824	0.8738	1.1025	0.6746	1.064	0.9055	0.7406	0.9432
2'-O-methylcytidine	0.9561	1.3257	0.8781	1.2294	1.086	1.161	1.105	0.813	1.1146	0.9911	1.2515	1.3392	1.1497	1.2961	1.0378	0.9173	1.1131	1.1209	1.2536	1.2019	0.9953	0.9061	0.8872	0.7824	0.8701	1.0528	1.3273	1.3465	1.1997	1.1364	0.6196	0.7787	0.94	0.889	0.8222	0.9812	1.2776	0.727	0.5545	0.8003	1.1399	0.9245	1.0481	1.0163	0.4734	1.0186	0.8545	0.7402	0.6012
5-methyl-2'-deoxycytidine	0.9596	1.1081	0.7799	1.9935	1.1285	0.8278	0.7816	0.8391	1.1847	1.1205	1.1784	1.6856	1.2245	1.3255	1.363	1.7085	0.9829	1.2126	1.1251	1.1629	0.8952	1.0203	1.2367	0.9818	1.026	1.7856	1.0236	1.3209	0.8122	1.1364	0.5619	0.4084	0.4052	0.8239	0.9938	0.899	1.1712	1.0062	1.0382	0.7516	1.1078	0.6744	1.0344	0.9503	0.5534	1.2751	0.9621	0.921	0.9
thymidine	1.0691	0.9965	0.6858	1.3168	0.8267	0.9892	0.7787	0.8336	1.0118	0.8967	0.8921	1.3426	0.9532	1.0499	1.1546	1.2654	1.0242	0.9169	0.8524	0.6302	0.7679	1.0716	0.8873	0.788	1.1224	1.1935	0.6348	0.9852	0.9463	1.0035	0.8282	0.8165	0.8791	0.9127	0.9245	1.043	1.0589	1.0734	1.3299	1.4516	1.0093	1.2667	0.9549	1.351	0.7366	1.0648	1.06	0.9538	1.057
thymine	1.0224	0.8077	0.5191	0.5191	0.9191	0.7812	0.6172	1.1518	1.4712	0.9337	0.9304	1.0159	3.1918	0.5191	0.5191	1	1.2415	0.5191	1.1286	1.0219	0.5191	0.6528	1.4225	0.5191	1.0625	0.5191	0.5191	1.022	1.0881	0.5779	0.8853	2.1336	0.5191	0.5208	0.5191	0.5191	1.1491	0.5191	0.5191	0.851	0.5191	0.5191	0.5191	0.5191	0.5191	1.9365	0.8889	0.5191	1.1331
5,6-dihydrothymine	1.4219	1.0231	0.8021	1.1516	1.2328	1.268	1.2327	0.9022	1.3221	0.9624	1	1.6942	2.5878	0.9589	1.0212	1.3083	2.4232	0.7954	0.887	1.2986	0.6959	1.1891	1.5424	0.9689	1.0678	0.8404	0.7592	1.3273	0.4933	1.0239	0.6062	0.5034	0.8302	0.6817	1.397	0.8245	0.8954	0.8445	0.4889	1.0638	0.4889	0.9525	1.2549	0.9326	0.4889	0.9156	0.8423	1.05	1.1071
3-aminoisobutyrate	1.1749	1.1251	1.0012	1.641	0.5358	0.7086	1.0248	1.1762	0.9003	0.5507	0.9714	0.8696	1.9186	1.318	1.3769	1.6966	0.7315	0.7821	0.8726	1.1266	0.6033	0.8908	1.0458	1.0662	1.1477	1.743	0.9567	1.4797	0.5554	0.6233	0.9988	1.3046	0.3856	0.4119	0.8319	0.8251	1.2739	1.6753	1.2083	1.0164	0.7561	0.8859	0.9062	0.6304	0.6505	0.8822	0.9849	1.0308	1.1965
methylphosphate	2.004	4.0672	1.7642	1.3731	3.6719	0.9352	1.1483	1.6271	1.1645	2.6243	2.4417	1.9194	2.376	1.6888	1.8152	2.5269	1.1021	2.9521	1.507	1.0997	0.9894	1.5959	1.3622	1.436	0.9234	2.8099	2.2122	2.8977	1.2088	0.9488	0.3866	1.1698	0.5322	0.2867	0.3537	0.8077	0.3415	0.5408	0.2332	0.4525	0.6088	0.4945	0.3631	1.0106	0.5663	0.9395	1.4661	0.3819	0.5721
quinolinate	0.2748	0.9622	1.217	1	1.0028	0.8087	0.2748	0.9516	2.4107	0.987	0.5756	3.1085	0.6341	0.934	1.1041	0.3481	1.1109	0.6542	0.2748	0.3798	1.2359	1.1727	1.471	0.2973	1.2248	2.0276	1.1455	1.0132	0.8354	0.9534	1.1046	0.627	1.0641	0.652	1.401	0.947	2.7416	0.6796	1.1913	0.9252	1.0247	0.7711	4.217	1.8403	0.2748	1.978	1.787	0.811	0.9783
nicotinate	0.6245	1.4976	3.1653	2.4543	1.861	0.9667	0.5191	1.2791	0.8772	0.6156	1.5505	1.8307	1.1321	0.8078	0.9001	1.4163	0.9649	1.0328	0.7908	0.9705	1.7836	0.7562	2.0996	0.6699	0.6153	0.6957	1.162	1.3151	1.0652	1.2557	0.5191	2.8682	0.8946	1.2122	0.5191	0.5191	0.5191	0.9852	0.5191	0.5666	0.5191	1.0148	0.5191	1.5714	0.5191	1.6028	0.6455	0.7846	1.0382
nicotinamide	0.7796	1.0186	0.6765	1.5404	1.5807	1.5921	0.857	1.0879	1.3341	0.6412	2.0775	1.5123	0.942	1.8535	0.6157	1.6534	0.8095	0.8883	0.4886	0.6176	2.4274	2.8411	3.3282	1.3751	0.915	0.8231	1.3768	0.9344	0.9379	1.2488	0.9685	0.522	0.9814	1.896	0.9482	1.2008	1.5251	0.7283	0.4236	0.7964	0.8852	1.7141	1.4767	2.9307	1.0311	2.9483	1.5718	0.6989	0.6962
trigonelline (N'-methylnicotinate)	0.7812	0.9427	1.163	1.1675	0.9672	1.0934	0.8157	1.1007	1.1536	1.0091	0.9004	1.2901	1.3213	1.1483	0.998	0.9053	1.1811	0.9561	0.9139	1.0759	0.9195	1.0924	0.8816	1.064	0.8823	1.1141	1.4898	0.9991	0.6862	1.0957	0.5192	0.8933	1.0682	0.7693	1.0242	0.9522	1.0868	1.0009	1.0993	0.465	1.0274	0.7559	0.9535	0.9241	0.6683	1.1553	1.1476	1.2019	0.9826
riboflavin (Vitamin B2)	0.9508	1.1346	1.1727	1.1834	1.0731	1.3008	0.9974	1.203	1.3077	1.4073	0.8749	1.1821	1.6477	1.089	0.6695	0.9633	0.7457	0.7698	1.1538	1.076	0.8759	0.9649	0.9495	0.8228	0.8806	1.1217	1.2529	0.7968	0.8767	1.1342	1.1348	0.9341	0.79	0.7568	0.7363	0.6765	1.0026	0.7487	1.1677	0.7783	0.5668	0.6504	0.568	0.9873	0.6475	0.9694	1.101	0.842	1.0127
pantothenate (Vitamin B5)	0.9179	1.3735	0.9046	0.9867	0.7092	1.2166	1.2336	1.3202	0.7883	1.4213	1.0313	0.6216	3.0741	1.0351	0.9909	1.3306	0.8867	1.2356	1.0353	0.8152	0.951	0.7228	0.965	0.9377	1.5043	1.0599	1.0276	1.0021	0.9596	0.8771	1.3674	0.8448	0.9257	0.7257	0.9344	1.1236	1.1231	1.2106	0.8069	0.916	1.0044	1.0688	0.8846	0.9164	0.7684	1.2609	0.8805	1.1482	1.2475
ascorbic acid 2-sulfate	0.9444	0.6757	0.4038	0.7726	0.6677	0.8518	0.8752	0.7159	1.0939	0.8912	0.8006	0.5674	0.7066	0.5041	0.7406	0.7503	0.8688	1.081	0.9043	0.65	0.5701	0.6277	0.8164	0.9497	1.2522	1.0289	0.6358	0.8719	0.7647	0.7478	1.4541	1.6991	1.4642	2.2167	1.2616	2.3799	2.0947	2.5505	2.0746	1.5811	1.6088	1.754	1.0542	1.1569	1.2397	1.0645	1.6148	1.1032	1.5679
ascorbic acid 3-sulfate*	0.8802	0.887	0.7728	0.88	0.794	1.766	0.9953	0.8188	1.2501	0.6511	1.6512	1.0047	0.7219	0.6874	0.9322	1.0099	2.586	1.9933	0.9757	0.6667	0.9756	0.6011	1.3176	1.0878	1.1373	1.2172	0.8765	0.8878	1.924	1.1515	0.8497	2.1951	0.9041	1.9542	1.2907	1.5938	0.8697	2.7811	0.931	1.6677	1.4258	1.1703	0.7958	1.038	1.5487	0.9209	1.2001	2.3099	0.6257
threonate	0.7337	1.22	0.5448	0.8431	0.7269	0.7936	0.8358	0.9727	0.6468	0.8778	0.8253	0.7448	0.9321	0.9318	0.8351	1.0369	0.7078	0.8035	0.8597	0.6613	0.6163	0.6785	0.7793	0.89	1.0512	0.5765	0.5497	0.7724	0.8331	1.0353	1.5403	1.0342	1.3961	1.4687	1.3383	1.4811	1.5829	1.1213	1.2815	1.3955	0.9998	1.4222	1.3972	1.2646	1.1941	0.9101	1.368	1.1668	1.1211
oxalate (ethanedioate)	0.667	1.0617	0.7729	0.98	0.9307	0.7036	0.9906	0.861	0.7059	0.8074	0.9449	0.697	0.932	0.9118	0.7552	1.0536	0.7528	0.7048	0.7494	0.643	0.7041	0.8144	0.7723	0.7859	1.245	0.671	0.6152	0.9006	1.1357	0.9149	1.4528	2.0976	1.2609	1.3858	1.2949	1.4794	1.4885	1.2291	1.1521	1.4318	1.0411	1.3872	1.3867	1.2214	0.8332	0.9983	1.2728	1.2915	1.1646
gulonate*	1.5386	1.4203	1.3925	1.254	1.4084	1.0649	0.8654	0.8475	1.4223	1.2659	1.0119	2.2185	1.778	1.5308	1.0896	1.2448	0.7841	1.1524	1.2667	1.1274	1.1791	0.734	1.3099	0.9625	0.9983	1.5436	1.1859	1.3482	1.2443	0.8305	1.1149	0.9448	0.5975	0.7189	1.1087	0.8034	1.1331	0.7381	0.7489	0.8666	0.8212	0.799	1.1846	0.9543	0.9622	1.1407	0.8658	1.0514	0.7602
alpha-tocopherol	0.7304	1.2497	0.3963	0.6755	0.7486	0.622	0.6825	0.8461	1.1494	0.5706	0.7722	0.7944	0.9332	0.4592	0.598	0.7887	0.9605	0.9743	0.7198	0.4662	0.5613	0.7566	0.6955	0.5421	0.6233	0.7602	0.8016	0.796	0.6397	0.2055	1.5986	1.4846	1.2256	1.3195	1.524	1.5468	1.8007	1.8122	1.2748	1.7091	1.1567	1.3766	0.918	1.0671	0.4082	1.1715	1.3807	1.1599	1.233
alpha-tocotrienol	1.2345	2.4005	0.7366	0.8469	2.1326	0.9779	0.6177	1.7652	2.0488	0.5774	0.8227	1.1915	1.5349	0.6284	1.6789	1.4716	1.8634	1.4851	1.2603	0.2957	0.2957	0.7235	0.969	0.3214	0.362	1.6394	1.3173	1.5681	0.733	0.2957	0.4635	0.7158	2.0394	0.9808	1.2467	0.8921	1.2778	1.6709	1.1325	0.4245	1	0.7737	0.4725	0.8778	0.2957	1.1591	1.2654	1.182	1.2823
gamma-CEHC	0.4378	0.4287	0.1214	0.4679	0.2732	0.2916	0.1616	0.9688	1.3644	0.1214	0.2626	0.3039	0.5702	0.1214	0.2758	0.3032	0.5264	0.5366	0.136	0.1214	0.1214	0.4468	0.7992	0.1214	0.6001	0.2113	0.2876	0.2525	0.6231	0.1214	3.0559	1.0312	3.3575	1.6049	3.176	2.0803	2.3255	2.7818	2.0219	1.1158	0.5023	2.4388	0.2091	1.6562	0.4906	2.1423	1.832	2.4041	2.5911
gamma-CEHC glucuronide*	0.3541	1.0983	0.3541	0.7042	0.3541	0.3541	0.3541	0.478	1.2986	0.3541	0.3541	0.3541	1.0547	0.3541	0.3541	0.3541	0.3541	0.5212	0.8043	0.3541	0.3541	0.3541	0.3541	0.3541	0.3541	0.3541	0.3541	0.7979	0.3541	0.3541	0.9675	0.697	1.0325	1.3299	0.8477	0.8904	0.8451	0.9378	1.8448	0.3541	0.3541	1.6169	0.3541	0.8859	0.3541	0.9094	1.0953	1.089	1.2237
gamma-CEHC sulfate	0.2908	0.7484	0.1605	0.6404	0.1605	0.2817	0.1605	0.9069	1.2141	0.1605	0.1801	0.1605	0.7351	0.1605	0.1605	0.1605	0.3564	0.786	0.2433	0.1605	0.1605	0.3335	0.5996	0.1605	0.2412	0.1605	0.4506	0.1605	0.6888	0.1605	1.9076	1.3826	2.3558	2.7301	1.8217	1.4537	1.7432	3.6799	1.6384	1	0.5046	1.274	0.1639	0.9971	0.4328	1.8406	1.1965	2.0545	2.7683
gamma-tocopherol/beta-tocopherol	0.8774	2.2097	0.4713	0.8614	1.2026	0.75	0.6739	1.3208	1.5332	0.6942	0.9645	0.9204	1.5102	0.6126	0.959	1.0247	1.3121	1.3561	0.9707	0.5341	0.4604	0.7636	0.9499	0.5445	0.6242	0.7827	1.0291	1.2629	0.7953	0.1694	0.8414	1.0011	1.4285	0.9814	1.4659	1.2353	1.3746	1.15	1.0237	1.044	1.0732	0.9664	0.6188	0.7649	0.3389	1.163	1.1475	1.1395	1.1592
heme	0.8539	3.6855	1.6446	1.3622	0.6847	4.787	0.9289	1.7723	0.8647	0.7726	0.401	0.9178	1.4445	0.8202	2.2019	0.556	0.8908	1.987	1.5856	0.7534	0.6575	0.822	2.4073	1.0663	1.2147	0.3825	1.7654	1.5215	1.2843	1.0625	0.7413	1.0001	1.1842	0.6105	0.9834	0.7276	0.9133	1.0611	0.5835	1.077	1.0569	0.7156	0.5079	0.599	0.2037	0.6939	1.3181	0.9999	1.135
bilirubin	0.6132	0.4896	0.4235	0.6848	0.5866	0.2696	1.3908	1.1084	0.7028	0.9362	1.7863	0.9975	2.0282	0.7366	0.5895	1.6596	0.5659	0.6099	0.7505	0.4697	0.9742	0.4963	0.4178	0.4481	0.7607	0.6176	0.5021	0.5131	1.0695	1.1066	2.4863	0.8882	1.3848	1.0509	1.4295	1.1205	1.435	0.888	1.1244	1.7773	2.2624	1.0025	1.665	1.8419	1.3228	1.1367	0.9603	1.8621	0.991
biliverdin	0.6139	1.2979	0.9036	0.736	0.5822	1.3077	1.0291	1.071	0.8521	1.0901	0.9047	1.0303	1.653	0.5787	1.1684	0.8508	0.7159	0.8681	0.9821	0.5637	0.6489	0.6089	0.7628	0.5234	1.6602	0.6311	0.8312	0.7029	1.4044	1.0989	0.8141	0.9885	1.5262	1.0288	0.9898	0.8657	1.1802	1.0618	0.6486	1.2023	1.0807	1.0403	1.3366	1.3105	0.6936	0.7943	0.9368	1.0493	0.9693
retinol (Vitamin A)	0.8216	0.83	0.5855	0.8853	0.9355	0.6783	0.8823	0.7808	1.1414	0.8165	1.1288	0.6025	0.7824	0.6197	0.7701	0.8582	1.0159	1.1049	0.9473	1.0133	1.1353	0.8053	0.7414	0.7815	0.8617	1.0391	1.0719	0.9539	0.9324	0.6426	0.8959	1.2495	1.2603	1.2483	1.1536	1.7705	1.3371	1.5197	1.0341	1.3073	0.8269	1.1498	1.0316	1.1076	0.6904	1.0206	1.0673	0.9867	1.1237
carotene diol (1)	0.7569	1.2201	0.3211	0.9835	0.743	0.7669	0.5314	0.9104	1.4369	0.6521	0.736	0.7867	0.9744	0.6634	0.7139	0.6871	1.0991	1.0802	0.621	0.627	0.527	0.872	0.7159	0.6377	0.6853	0.8235	0.8787	0.7595	0.6625	0.1915	1.5549	1.6582	0.9698	1.2416	1.6	1.6484	1.7332	2.0794	1.4866	1.5681	0.9259	1.3659	0.9471	1.0349	0.4484	1.1979	1.2949	1.182	1.4499
carotene diol (2)	0.7686	1.1825	0.3421	0.9707	0.6226	0.8671	0.4985	0.8189	1.319	0.645	0.6974	0.6346	1.0293	0.6199	0.7578	0.7081	1.1453	0.8575	0.6603	0.4226	0.599	0.9023	0.8703	0.6364	0.5811	0.7573	0.8363	0.6213	0.6495	0.2766	1.7066	1.9106	0.8749	1.3771	1.6348	1.9975	1.9885	2.408	1.767	1.8614	0.8526	1.6977	0.8694	1.0405	0.5408	1.4469	1.3869	1.346	1.8881
carotene diol (3)	0.8035	1.2437	0.3487	0.9669	0.5273	0.8093	0.4597	0.8984	1.4545	0.5666	0.6224	0.6307	0.9773	0.5722	0.7728	0.6402	1.2728	0.9207	0.5258	0.5217	0.5913	0.95	0.7341	0.6141	0.5791	0.802	0.7851	0.6917	0.656	0.2433	1.7472	2.0396	0.7605	1.4252	1.9781	2.2908	2.1494	2.3893	1.7247	2.1096	0.7954	1.5212	1.0377	1.133	0.5109	1.3515	1.4079	1.1766	1.9401
retinal	0.9166	1.1767	0.7239	1.1861	0.8646	0.8912	0.7889	0.748	1.3003	0.6952	0.7923	0.5314	1.2955	0.6013	0.5535	0.6971	1.0544	1.0583	1.4086	1.1782	1.0815	1.04	1.0021	0.9357	1.2704	0.9846	0.9979	1.2183	1.4153	0.7997	0.7866	1.0856	0.9177	1.1751	1.1562	1.5876	1.4494	1.4203	0.9322	1.2578	0.8846	0.7913	0.8078	0.859	0.3078	1.3461	1.0849	0.7718	0.8344
pyridoxal	1.07	1.0633	1.0399	1.1433	0.7896	1.0435	0.827	1.303	0.8896	1.0096	1.0359	1.3768	2.4707	1.1942	0.9909	1.0766	1.0363	1.2057	1.0994	1.1151	0.9966	0.9444	1.048	1.0503	0.8365	1.0774	1.2418	0.9334	0.8287	1.2841	0.8384	0.8487	0.7259	0.9883	1.0607	0.8573	1.0857	0.6575	0.8992	0.7543	0.6732	0.6425	0.6246	0.7802	1.0034	0.8834	0.899	0.7673	0.8561
pyridoxate	0.7057	0.7797	1.0125	1.2317	0.6129	0.9053	0.6821	0.914	1.3367	0.6529	0.9354	0.8976	1.0997	0.7301	0.7508	0.9092	0.9048	1.002	1.0233	0.9259	0.5775	0.6017	0.998	0.7364	0.693	1.161	0.9307	0.8383	0.8693	0.9363	1.5535	1.5132	1.9492	1.9484	1.5473	1.0818	1.2064	1.1127	1.4444	1.3555	0.8613	1.5397	1.0212	0.7834	0.9729	1.4605	1.261	1.16	1.0332
benzoate	0.8217	0.8188	1.5961	0.8098	1.278	1.6938	1.2603	1.1326	1.5475	0.3912	0.9418	0.6351	0.5692	0.3784	1.1796	1.2572	1.4386	2.033	0.7551	0.8716	0.4327	1.2084	2.3162	1.0006	0.5691	0.911	1.2961	0.509	2.148	1.1421	0.9858	0.9703	2.4466	0.9123	1.204	1.1699	0.8557	1.7247	0.9994	1.131	0.464	0.9737	0.8728	0.765	0.7214	1.1524	0.4661	1.5947	1.0995
catechol sulfate	0.856	0.8647	0.5308	2.3773	2.2067	1.115	1.6298	1.0944	0.4081	0.0848	0.6929	0.4687	0.4367	0.0087	1.3426	1.1483	0.9083	3.1446	0.5776	1.1694	0.2047	1.5471	0.8173	1.629	0.433	1.5262	1.4358	0.3561	2.2326	2.2283	0.9342	1.0409	3.3911	1.2785	0.4973	0.9591	0.8046	2.2355	1.6884	0.5978	0.2519	1.5723	1.1779	0.3647	0.8925	0.406	0.1139	1.2476	1.058
guaiacol sulfate	0.6304	0.5985	0.3909	2.0205	1.2339	1.4069	1.4757	0.7094	0.3765	0.1474	0.7758	0.503	0.361	0.0936	0.6628	0.6673	1.1473	1.8255	0.578	0.8895	0.2104	1.1553	0.6381	1.613	0.4766	2.0308	1.2079	0.6419	2.1441	2.4118	1.546	1.3248	6.2269	2.5412	2.0128	1.4877	0.8204	2.0525	1.5438	0.8211	0.4854	3.7144	1.5375	0.5553	1.1564	0.5848	0.4343	2.8569	0.9743
3-methyl catechol sulfate (1)	0.637	0.6361	0.2989	1.7287	0.6045	1.3567	0.5954	0.396	1.9097	0.2989	1.2616	0.7564	1.1099	0.5061	1.1196	0.8844	1.8348	1.1512	1.2947	0.7275	0.7797	1.1376	1.0988	0.8997	0.4441	1.976	1.487	1.7747	0.4888	0.7218	0.2989	0.2989	1.8293	0.9145	0.9224	0.9181	1.1067	1.3985	1.5947	0.2989	0.4211	1.6274	0.8458	0.6408	0.3416	1.0102	1.0686	1	1.031
3-methyl catechol sulfate (2)	0.3279	0.5029	0.3279	1.4084	0.5741	1.2266	0.4748	0.4624	1.8509	0.4283	1.0564	0.7917	1.4846	0.5592	0.962	0.6993	1.6574	1.3324	1.0815	1.0042	1	1.0363	1.0637	0.8723	0.3279	1.5496	1.1843	1.2036	0.3279	0.664	0.3279	0.3279	1.741	0.9422	0.7726	1.0718	1.1568	1.6887	1.4971	0.3279	0.6648	1.5167	0.6764	0.4175	0.444	0.6278	1.0271	0.8096	1.2087
4-ethylcatechol sulfate	0.4435	0.4898	1.0603	1.1667	0.8738	1.0044	0.5209	0.5999	1.5705	0.2623	1.8688	0.2771	0.4117	0.0791	0.723	1.1389	0.9816	0.9203	0.518	0.4276	0.0791	1.1173	3.8404	0.8446	0.6333	0.7436	0.8178	0.0791	1.9533	1.0353	1.1871	1.9076	3.5348	3.796	0.9129	2.5366	0.8747	2.007	0.8272	1.8174	1.5226	1.4633	1.1936	0.6215	0.9461	2.3004	0.1356	2.2115	0.9956
4-methylcatechol sulfate	0.9899	0.4818	0.7486	2.0224	0.5551	1.1602	0.2916	0.4815	1.63	0.2454	1.072	0.4686	0.258	0.0217	0.8817	1.4167	1.6254	0.7946	1.0101	0.8771	0.2462	1.2633	2.7642	0.976	0.5303	1.2943	0.979	0.1365	1.9775	1.2394	0.6657	1.4308	2.6228	2.7238	0.7633	1.2864	0.9499	2.0864	1.7951	2.0635	0.5413	2.0669	1.5749	0.8074	1.5055	2.0064	0.3374	2.3078	1.4274
4-allylcatechol sulfate	0.2805	0.4783	0.2805	0.8998	1.3001	0.2985	0.2805	1.0288	0.5118	0.2805	0.2805	0.3011	0.2805	0.2805	1	0.2805	0.7143	2.4426	0.2805	0.5641	0.2805	0.9481	0.4292	0.2805	0.2805	0.2805	0.4056	0.2805	2.1446	1.1838	0.2805	0.4507	2.1248	1.0211	0.2805	1.1819	0.2805	1.5028	1.1102	0.8009	0.2805	0.7054	0.2805	0.3597	0.2805	0.5917	0.2805	0.7237	1.7033
4-acetylphenyl sulfate	0.3409	0.3999	0.5031	1.3344	0.2402	1.2239	0.3666	0.9603	2.0131	0.396	0.9484	0.3057	0.4598	0.2242	0.7022	0.7878	1.4379	0.9082	0.6279	0.6596	0.1583	1.2059	2.5922	1.5967	0.33	0.667	1.5566	0.231	2.4308	1.6215	0.9792	1.26	3.2373	2.006	1.1063	1.8722	0.8684	3.3735	1.9824	1.7339	0.297	1.6261	1.0208	0.9765	0.7256	1.323	0.3292	2.6702	1.809
4-ethylphenyl sulfate	0.5919	0.6544	0.5361	1.3422	0.3311	1.7374	0.3722	0.7679	1.345	0.0313	0.88	0.2287	0.3291	0.0061	1.0507	1.0675	1.3117	1.1075	0.7816	0.5295	0.1391	1.4	2.2511	1.4419	0.1974	1.0702	1.1546	0.0805	2.1886	1.3741	0.5059	1.555	2.4399	1.5856	0.7324	1.9278	0.9137	2.461	0.951	1.1963	0.1986	1.2095	0.6118	0.6805	0.7853	1.2192	0.0646	1.0505	1.049
4-ethylphenol glucuronide	0.4037	0.4416	1.8525	1.8461	0.6508	2.2979	0.459	1.3035	2.1355	0.1334	0.6712	0.1334	0.3105	0.1334	1.9581	2.078	1.7137	0.8154	0.4901	0.7626	0.1334	2.1291	5.1917	1.3307	0.1597	0.7802	1.4677	0.1334	3.3878	1.3429	0.5292	0.5938	1.9954	0.5588	0.6739	2.2759	0.5664	1.9538	1.0285	0.9622	0.1334	1	0.4499	0.6947	0.3083	1.0727	0.1334	1.3757	0.7424
4-vinylphenol sulfate	0.4853	0.6293	1.4721	1.2278	2.6872	1.3305	1.3782	0.6005	1.0719	0.3016	1.8957	0.8383	0.6927	0.5952	2.195	1.4633	1.0458	1.3501	1.093	0.6939	1.2042	1.3386	1.3943	0.7773	4.173	2.0591	1.113	0.73	0.9795	0.9661	0.3627	0.722	1.9257	1.5441	0.7573	1.014	0.8923	1.2109	1.0742	0.5723	1.5607	1.1461	1.3703	0.986	0.6616	0.8851	0.5573	0.9347	0.8566
3-methoxycatechol sulfate (1)	0.6179	0.6202	0.3966	1.1828	1.057	1.4904	8.3405	0.5251	1.0907	0.3231	0.5723	1.2557	1.49	0.3383	1.3373	0.9969	2.7094	1.3132	1.2412	0.8868	0.8191	1.0661	0.8499	1.4035	0.371	1.9546	4.1291	5.9713	2.1925	1.0183	0.4584	0.2451	2.4014	0.8438	1.0031	0.5816	1.2991	0.9923	1.5956	0.2451	0.4741	1.0976	0.826	0.5218	0.2451	0.651	0.6332	0.9819	1.285
3-methoxycatechol sulfate (2)	0.3039	1.2815	1.1032	1.0102	1.6679	0.9263	2.3719	1.116	1.7743	0.1804	0.6125	1.1227	0.4418	0.0536	1.0547	0.8203	2.347	2.0209	1.7667	0.7718	0.1788	0.8468	1.3856	0.5359	0.3636	1.1755	1.0349	0.8884	1.6821	1	0.3922	0.0536	4.4817	1.382	0.2933	0.7632	0.1372	1.1066	1.2911	0.0536	0.0536	1.4338	0.1879	0.1625	0.9877	0.3373	0.0536	0.5915	1.3039
methyl-4-hydroxybenzoate sulfate	0.4976	0.4976	0.4976	1.2227	0.7861	0.6594	0.9285	0.5785	1.8303	0.4976	0.4976	0.4976	0.4976	0.4976	1	0.4976	1.5941	1.2357	0.4976	0.7736	0.4976	0.8203	0.9634	1.1598	0.4976	0.9195	1.1646	0.6805	0.7486	0.5969	0.4976	1.1934	2.4315	1.6344	0.4976	0.4976	0.6576	2.0353	2.2124	0.4976	0.4976	1.6501	1.1724	0.8318	0.4976	0.94	0.4976	0.4976	1.518
p-cresol sulfate	1.2078	0.5597	1.4437	0.9581	1.3827	1.193	1.0929	1.1049	1.1943	0.4873	1.0388	0.2891	0.9492	0.1194	0.9949	1.0066	1.3838	1.1137	1.0727	1.361	0.494	1.0264	1.256	1.1245	0.7878	1.1738	0.8042	0.4704	0.7653	0.8793	0.8152	0.986	2.1538	1.3223	0.7424	1.0051	0.796	1.5118	1.5769	0.889	0.5518	1.3804	1.2001	0.8161	0.9398	1.0429	0.46	1.0429	0.6513
3-(3-hydroxyphenyl)propionate	0.2297	0.9557	0.2297	0.709	2.1903	0.4794	2.1084	1.1988	0.6806	0.2297	0.2297	2.2198	0.2297	0.2297	0.4183	0.6505	0.5639	1.7684	0.2297	1.5599	0.2297	0.8186	0.3097	0.7175	0.2297	0.7603	1.5526	1.111	3.8909	1.4109	1.2983	0.3625	2.445	0.9589	1.6635	1.0014	0.2977	1.0247	3.5315	0.7403	0.2297	0.9135	0.6173	0.9145	0.5315	1.2583	0.2738	1	2.1839
3-(4-hydroxyphenyl)propionate	0.76	0.6617	1.3969	1.0334	1.7807	1.3153	1.2881	1.2662	1.5213	0.9102	1.6275	1.1714	1.1736	0.762	1.2467	0.7988	2.7839	0.3901	1.736	1.3107	1.9003	1.0736	1.5404	0.8673	0.6145	0.9142	2.1882	1.056	0.843	1.0332	1.0469	2.1455	3.1812	1.2367	1.3727	0.5528	0.122	0.5344	0.3485	0.2754	0.1739	1.2774	0.3955	0.5488	2.1003	1.5586	0.3773	0.8217	0.4934
3-phenylpropionate (hydrocinnamate)	0.5316	0.6772	1.0628	1.2664	1.225	1.0703	1.2765	1.6731	0.9759	0.0454	0.9107	0.5344	0.487	0.0454	1.3198	1.9669	0.9411	2.2889	0.8453	0.8437	0.1644	1.8919	2.7537	0.9149	0.2388	0.618	0.7713	0.3448	2.4305	1.6198	0.9142	0.9121	2.8903	0.865	0.9882	2.0875	0.7679	3.3077	1.7155	1.2978	0.1827	1.1928	0.7206	1.1989	0.7426	1.2845	0.0838	1	2.1121
maltol sulfate	0.411	0.9452	0.7243	1.1744	0.8893	0.996	0.5347	0.8938	1.5637	0.4848	0.8052	1.1423	0.9353	0.798	0.9011	0.8078	0.9605	1.0558	1.004	0.9719	0.7652	0.7449	0.6646	0.7954	0.7329	1.4084	1.3601	1.2293	0.5356	0.8185	0.3946	0.3267	1.0734	1.0561	1.0749	0.9241	1.5035	1.4578	1.6651	0.7272	0.6369	1.6644	0.9276	1.2425	0.5457	1.3667	1.2284	1.4777	1.6593
genistein	0.6319	1.0375	36.2348	16.9694	1.2816	0.944	1.2584	0.5938	0.7873	0.7462	1.2701	0.7545	1.4885	0.7046	1.6823	1.3095	2.762	0.7955	1.1427	0.5403	1.3794	0.7271	1.5027	0.5461	1.0162	1.1834	1.0919	0.5881	0.6923	1.0836	0.7499	43.3681	0.9403	0.5477	0.6653	0.5775	1.302	0.8677	0.4292	0.3812	0.5782	1.1073	0.6856	0.9917	0.1753	2.5422	1.1021	1.0575	1.0291
genistein glucuronide*	0.9772	0.8305	4.6788	1.2002	1.9704	1.2371	1.3315	0.9658	1.1558	1.2823	1.3763	1.3127	1.1824	1.4971	1.1587	1.3885	1.5834	0.884	1.6285	1.6307	1.9484	0.9771	1.0491	1.3147	2.7162	1.6471	1.3872	0.8809	0.6846	1.7095	0.9545	0.1257	0.3047	0.6852	0.5597	0.5771	0.5524	0.8193	0.3992	0.2589	0.5013	1.5679	1.0052	1.6348	0.1415	1.4588	0.9299	0.7684	0.7668
2,3-dihydroxyisovalerate	1.0841	1.2024	0.7223	1.0704	1.1872	0.9992	1.077	1.4262	1.188	1.1463	0.9857	0.6656	1.5258	1.5171	0.9386	1.1221	0.7006	1.2985	0.9249	1.3969	0.4712	1.2169	0.7486	0.8364	0.8097	1.7142	1.0622	1.4279	1.4475	0.8718	0.6586	0.3249	0.7278	1.0644	1.0187	1.0159	0.9117	1.2196	1.0008	0.5439	0.8709	0.8553	0.9758	0.7344	0.5469	1.2816	0.7557	0.9206	1.4533
2,8-quinolinediol sulfate	0.291	0.1067	0.2806	0.3054	0.1985	0.4443	0.0991	1.0854	1.7717	0.3008	1	0.0155	0.0609	0.0399	0.3187	0.459	0.6098	0.1308	0.3751	0.6061	0.1466	0.2813	0.331	0.2746	0.102	0.2455	0.6451	0.0155	3.3825	0.0458	2.1511	3.5633	6.5598	2.8051	1.0412	1.7127	1.3591	4.6984	3.1083	2.8745	2.3055	1.219	2.3939	1.4085	2.761	1.952	0.3808	3.265	3.8905
2-isopropylmalate	1.5193	0.2745	1.0658	1.3416	2.0533	1.311	0.8995	1.0266	1.085	0.2806	1.8784	1	1.1568	0.7738	1.8953	1.0734	1.2553	0.6671	0.9234	0.6054	1.6509	0.5547	1.0398	0.9596	0.708	1.0209	1.5345	1.8734	1.2511	0.6103	0.2745	1.8982	0.2745	1.8868	0.7521	1.7068	0.863	0.809	0.8098	2.6031	0.2745	0.2745	0.9477	2.4937	0.2745	1.1738	0.9408	0.9663	0.9878
2-oxindole-3-acetate	0.8139	1.6499	1.1705	1.3951	0.8875	0.9772	0.8919	0.9722	1.4035	0.8663	1.028	1.1359	1.2307	0.9399	0.9954	1.2327	1.0643	1.0996	0.7645	1.182	0.7654	0.7988	1.1408	0.8297	0.6466	2.2924	1.5997	1.0782	1.1863	1.5439	1.3822	1.9158	1.4648	1.3715	0.8305	0.7645	0.8059	0.874	0.7603	0.5749	0.7598	0.942	0.7533	0.7647	1.0046	1.2673	0.9243	0.9005	1.0927
3-formylindole	0.8832	1.2651	1.1845	1.1243	1.1763	1.3088	1.0681	0.9296	1.0772	1.0976	1.01	1.6492	1.2242	1.1897	1.2639	0.8781	1.0695	0.975	0.6702	1.0866	1.1384	0.9925	1.0314	0.9378	1.1147	1.0859	1.0368	1.1849	1.3184	1.1837	0.9234	0.9276	1.0252	0.8944	1.1329	0.8768	0.8316	1.0257	0.8911	0.9587	0.9276	0.8259	1.0316	0.7864	0.6852	0.8236	1.1304	0.9583	0.9006
gluconate	0.8258	0.9901	1.0977	1.1573	0.9001	0.7989	0.9183	0.7714	0.9632	0.9695	0.9902	0.7976	0.9776	1.0877	0.9538	0.9476	0.9639	0.9543	0.8977	0.9845	0.8664	0.7447	0.8018	0.9127	1.2739	1.0257	0.9346	1.093	1.0433	0.8266	1.2602	1.13	1.3312	1.1096	1.1864	1.0561	1.1427	1.0176	1.1279	0.9261	1.1612	1.1081	1.0089	1.12	1.0194	1.1337	1.2564	0.9993	1.0369
beta-guanidinopropanoate	1.3959	1.7243	1.598	1.0071	1.9379	1.5687	3.7462	0.5525	1.2545	1.0309	1.3413	4.2026	0.2356	0.7714	0.4028	0.91	0.8132	1.5853	0.9939	0.9854	0.6685	0.9098	0.9541	1.2506	0.2356	1	1.4534	1.317	1.2868	0.3354	1.041	0.9814	0.2356	1.2442	0.7899	0.6212	0.5588	1.1113	0.7859	0.2386	0.7839	1.0897	0.7805	1.1938	1.9303	0.7023	1.0425	0.9896	1.1351
cinnamate	0.8711	0.8336	1.0932	1.1244	1.344	1.5262	1.4357	1.5991	1.2874	0.1475	1.0549	0.8198	0.6041	0.1475	1.5316	1.5598	0.9855	1.9386	0.5696	0.9214	0.3006	1.504	2.0219	0.9075	0.5083	1.0284	1.234	0.7161	2.2831	1.6106	1.0481	0.964	2.3361	0.8399	1.0651	1.6241	0.5092	1.7176	0.9778	0.9528	0.3538	0.7632	0.9777	0.6346	0.5941	1.6293	0.5162	1.0532	0.9037
daidzein	0.7052	1.1696	34.0199	16.688	1.4994	0.7938	1.0375	0.7464	0.9385	0.6928	1.2023	0.7655	0.9267	0.729	1.4705	1.6498	2.5331	0.9554	1.0674	0.5357	1.3823	0.8151	1.1172	0.5413	1.7058	1.361	1.1534	0.5917	0.7019	1.0054	1.0567	50.9884	0.9067	0.6992	0.7068	0.4869	0.9079	1.0216	0.4131	0.7289	0.3833	1.3527	0.7189	0.9928	0.2988	2.1262	1.2063	1.2199	1.2151
daidzein 7-O-glucuronide	1.0079	0.7871	3.8147	0.9377	1.6234	1.1086	1.0191	0.8734	1.1201	1.0633	1.2466	1.2173	0.903	1.3606	1.1061	1.538	1.1783	0.8266	1.2733	1.2485	1.5657	0.8327	0.8704	0.9921	2.8276	1.3286	1.129	0.7511	0.6512	1.2234	0.9382	0.1631	0.4291	0.6151	0.6599	0.5303	0.6764	0.7542	0.5761	0.4178	0.5605	1.3804	0.8763	1.5231	0.2547	1.5407	1.0442	0.9288	0.8539
genistein sulfate*	0.9103	0.7279	1.1624	0.9704	0.9953	1.0684	1.1892	0.8073	1.0198	0.7778	1.537	0.997	0.9855	0.5663	1.3873	1.2706	1.4768	1.3156	1.2291	0.9206	1.1644	1.0296	1.4728	0.6718	1.1389	1.4515	0.9883	0.633	0.6356	1.0016	0.7017	0.5385	1.2688	0.9367	0.882	0.901	0.8779	0.9984	1.24	0.4364	0.9294	1.0211	1.113	1.0129	0.4283	0.9961	1.2427	0.8267	1.0575
dihydroferulate	0.5471	0.5353	1.9063	0.7629	1.5583	1.2558	1.2183	1.2305	1.6042	0.8282	2.1656	1	1.0024	0.8556	1.2044	0.5539	2.4694	0.2207	1.7478	0.932	1.7103	0.3859	1.4069	0.4484	1.0166	0.559	2.3995	1.1124	0.7446	1.0652	0.6881	3.4019	3.1474	1.8518	0.4137	0.5657	0.2207	0.2207	0.2207	0.2207	0.2207	1.0725	0.7588	0.5847	3.0273	0.972	0.2207	0.7152	0.2207
dihydroferulic acid sulfate	0.5676	0.9857	0.742	0.2934	0.9432	1.7252	1.2016	1.0451	1.3848	1.051	1.5383	1.0094	1.3804	0.2934	1.0458	0.4229	2.8823	0.2934	1.8454	1.3177	1.0779	0.4638	1.1072	0.3766	0.6513	0.6139	2.7227	1.322	0.531	0.2934	0.2934	3.1881	4.3555	3.0025	0.5075	0.5793	0.2934	0.3852	0.487	0.2934	0.2934	1.538	0.5738	0.6683	3.545	0.9906	0.5623	1.2839	0.3715
equol glucuronide	0.0573	0.0573	0.8637	0.0573	1.078	1.1477	0.8373	1.2157	1.3544	0.0573	0.3387	0.0573	0.1418	0.0573	0.3505	1.1811	0.4774	0.9222	0.0573	0.4611	0.0573	1.6334	2.2642	0.6557	0.0615	0.0573	0.4261	0.0573	1.6153	1.0344	1.8254	0.5554	0.9651	0.9133	0.893	2.2418	1.583	2.1999	1.2066	1.2865	0.1986	1.4738	0.6314	1.1171	0.0573	1.2943	0.5359	1.9277	0.96
equol sulfate	0.3702	0.0436	0.6107	0.0476	0.9537	1.142	0.9431	1.5947	1.3815	0.143	0.8061	0.1313	0.2814	0.01	0.817	1.0565	1.2139	1.7951	0.4702	0.7765	0.1227	1.6209	2.4981	0.9742	0.1628	0.3401	0.8529	0.221	2.5061	1.547	1.1545	1.23	1.7877	1.3252	0.9038	1.8655	1.4505	1.8964	1.7172	1.4957	0.4459	0.9948	0.7685	1.006	0.1801	1.585	0.3498	1.5349	1.4495
ergothioneine	0.5979	1.1272	0.8875	0.9424	1.1317	0.9352	0.6791	0.8371	0.9974	0.749	1.3074	0.9756	1.1769	0.6584	0.8329	1.0015	0.6105	1.1455	0.6201	0.5229	0.8393	1.0984	0.742	0.7926	0.889	0.9985	0.898	1.0938	0.7717	0.4824	1.2511	1.216	0.7798	0.9614	0.9709	1.6764	1.3247	1.7149	1.0819	1.1698	1.2577	0.9276	0.9058	1.0155	0.5152	1.1867	0.8497	0.6031	1.1158
erythritol	1.2471	0.9164	0.7934	0.9532	1.2131	1.0384	1.0183	1.3259	1.2921	1.1243	0.9335	0.6434	1.1699	1.1854	1.1981	1.1315	1.4552	1.0846	1.1822	0.9771	1.2589	1.0821	0.9997	1.0595	0.9658	1.5288	1.098	1.1542	1.2261	0.8734	0.7934	1.1517	1.4802	1.0104	1.3413	0.9241	0.9564	1.0003	0.7714	0.951	0.9025	0.8765	1.0467	0.8268	1.1418	1.1614	0.8292	1.0153	0.846
ferulate	0.7163	1.2481	1.7048	1.2866	0.8745	0.668	0.6387	1.4115	1.7545	0.7905	1.2213	1.9811	0.5948	1.0768	1.2988	0.9057	0.8036	0.7982	0.7556	0.7734	0.477	0.8244	0.9502	0.7302	0.9468	0.8927	1.2263	0.8973	0.8281	0.6035	0.8021	0.8377	0.7142	0.894	1.8451	0.9861	1.0139	0.7566	1.1977	0.4613	1.1104	1.7713	1.109	1.969	0.4673	1.6422	1.8068	1.2081	1.4683
ferulic acid 4-sulfate	0.6162	1.0965	0.7764	0.9429	0.5332	0.6625	0.5631	1.217	1.7168	0.639	0.828	0.9992	0.7011	0.5829	0.7468	0.628	0.7297	1.0008	0.6526	0.5371	0.3776	0.7609	0.7443	0.4367	0.7294	1.049	0.8463	0.8012	0.6223	0.3069	1.151	1.1349	0.8814	1.5064	1.6967	1.0428	1.8069	1.4817	2.3181	0.6264	1.5254	1.5675	1.1253	1.7521	0.6379	1.2043	2.1187	1.6938	1.9192
glycitein sulfate (2)	0.9425	0.7136	1.2216	1.0742	1.2731	1.0792	1.2677	1.1642	0.8198	0.6874	1.515	1.21	1.1817	0.5785	1.2307	1.2583	1.2201	1.0857	1.5187	0.9709	1.3439	0.9332	1.076	0.6286	1.1657	1.2468	0.8791	0.7373	0.6183	1.0806	0.7259	1.05	1.1173	1.5079	1.139	0.9057	0.7708	0.9272	0.886	0.7471	0.7529	0.9389	0.9232	1.2102	0.5882	0.9735	0.9489	0.8215	1.0258
histidine betaine (hercynine)*	0.7683	1.4721	0.8484	1.0352	0.8097	0.9302	0.828	1.141	1.0332	0.884	0.8835	0.7363	0.8707	0.7256	0.9938	1.0736	0.9191	1.0692	1.0505	0.7922	0.6354	0.7744	0.8042	0.4888	0.8847	1.1204	0.889	1.0193	0.8436	0.4056	0.8552	0.9691	1.6542	1.3201	0.7885	1.1087	1.7323	1.298	1.2998	1.3095	1.2336	1.182	1.1059	0.8646	0.9427	1.1437	0.8759	1.0062	1.1505
homostachydrine*	1.3101	1.0617	1.1637	0.9484	0.702	0.9759	0.927	1.0055	1.3865	0.9906	0.899	0.8303	1.006	0.4759	1.2827	0.9592	0.6786	1.0281	1.2495	0.9471	1.0347	0.9014	0.7576	0.925	0.999	1.1033	1.0708	1.2443	0.9755	0.7826	1.2419	1.1114	0.8524	0.9296	1.1096	1.0578	0.9932	1.9096	1.3298	0.9229	0.7958	1.115	0.8929	0.7996	0.7888	0.9704	0.9144	1.001	1.6925
indolin-2-one	1.9515	0.3339	1.6266	1.9521	2.0586	1.208	0.249	1.0282	0.8464	0.6939	0.492	0.2702	0.5348	0.249	2.9487	3.813	2.5887	1.045	0.3478	1.535	0.249	0.3581	0.7942	0.6363	0.249	1.469	1	0.249	0.4026	0.249	0.6015	1.2522	0.6489	1.0995	1.8962	0.4946	2.3371	2.1043	1.0651	1.0248	0.9036	0.8511	1.1402	0.6921	1.6792	1.662	0.4036	2.6955	0.5977
mannonate*	0.9311	0.9875	1.1222	1.1247	1.1013	0.8809	1.0114	0.9821	0.9059	0.9006	0.9853	0.7653	1.0217	1.1165	0.9926	0.9073	0.9087	1.1345	1.2479	1.0138	0.7725	0.8703	0.9152	0.8435	0.9968	1.1549	0.8654	1.1052	0.9416	0.8572	1.2491	1.7624	1.494	1.3481	1.2972	0.9551	1.3056	0.9582	0.845	0.8793	1.0032	1.0465	1.2509	1.2495	1.0902	1.3142	1.1356	1.3919	0.8451
nicotianamine	1.0225	1.3296	3.0339	2.2157	1.4286	0.9297	1.2109	0.9303	1.061	0.8057	1.2411	0.9557	1.2385	1.6986	1.9068	1.8234	1.1774	1.4635	1.7035	1.7087	0.9775	1.3095	1.1705	1.238	1.3251	1.422	1.4048	2.1379	1.4834	1.4854	0.3184	2.3245	0.9295	0.6644	1.3122	0.7952	0.5526	0.3861	0.4842	0.2006	0.4782	0.6792	0.7058	0.4603	0.7424	1.1942	0.4469	0.919	0.6527
stachydrine	1.1277	0.8954	1.1179	0.9173	0.853	0.7889	0.8708	1.0526	1.1948	0.9876	0.9908	0.8244	0.974	0.7208	1.0605	0.9017	0.7246	1.0509	1.4061	1.1745	1.0559	0.9115	0.6721	1.0079	1.0167	1.367	1.1492	1.3194	0.804	1.0557	1.1669	0.9482	1.1209	0.7795	1.0612	0.8613	1.1008	1.6609	1.3868	0.871	0.9921	0.9909	0.8666	0.8062	0.7355	1.0201	0.8963	0.9309	1.3812
syringic acid	0.4472	0.9445	1.4452	1.2139	1.0964	1.1145	1.0838	1.2859	1.334	1.0076	1.2652	0.974	0.6587	1.1061	1.1952	1.1771	1.688	0.7839	1.1291	1.1355	1.2597	1.0522	0.8473	0.5202	1.218	1.4181	1.4532	1.4473	0.7301	1.0872	0.7478	0.9071	1.4776	0.8409	1.0475	0.6502	0.9034	0.7236	0.9224	0.7496	0.9924	1.1563	0.8324	0.8763	1.0194	1.0612	0.8992	0.9774	0.9352
4-allylphenol sulfate	0.4798	0.4798	0.4798	0.5676	0.9998	0.8686	0.4798	0.6595	0.8953	0.4798	0.5377	0.4798	0.4798	0.4798	0.8222	0.4798	1.2803	1.5849	0.8139	0.5969	0.4798	0.4798	0.6575	0.9296	0.4798	0.699	0.648	0.4798	1.5966	1.0736	0.4798	1.1437	2.6293	1.1531	0.725	1.4103	0.4798	1.5001	1.1866	0.4798	0.4798	1.3332	0.4798	0.4798	0.4798	0.6957	0.4798	0.8939	1.8642
ethyl alpha-glucopyranoside	2.0275	0.5353	0.619	0.8879	1.16	1.6214	0.8564	1.7349	1.9508	1.3581	1.2541	0.8572	2.3229	1.3527	1.7318	0.663	3.0071	0.2789	2.1124	1.3461	3.6966	2.8159	1.1347	1.6415	1.2187	1.2126	1.077	1.0749	1	1.1396	0.3445	1.8478	5.2777	0.7152	0.6078	0.7166	0.8502	2.0012	0.2789	1.3917	0.4922	0.5635	0.6871	0.4542	1.073	0.7487	0.4901	0.3652	0.6076
methyl glucopyranoside (alpha + beta)	0.9103	1.343	1.3859	0.3657	1.3054	1.2882	0.4941	1.0043	0.3657	1	0.8822	1.8423	0.8523	1.6983	1.1643	1.3551	0.8056	0.9274	0.3657	1.7275	1.2154	0.3657	0.7442	2.1088	1.11	1.7331	1.4476	0.3657	1.31	0.9235	0.3657	0.3657	0.3657	0.3657	0.3657	0.3657	0.3657	0.6619	0.3657	0.7556	0.614	0.3657	0.4537	0.3657	0.3657	0.6408	0.3657	0.7474	0.3657
4-vinylguaiacol sulfate	0.506	1.2574	0.8039	1.6054	1.692	1.4024	0.7295	0.9305	1.5275	0.5229	1.1586	1.4035	1.1037	1.0836	1.1823	0.9304	1.2792	1.4832	1.6693	1.1916	1.0688	1.1106	0.9151	1.0013	0.938	2.0255	1.3304	1.4469	0.5198	0.8677	0.2411	0.3819	1.2482	0.9815	0.9639	0.7492	1.3321	1.3077	1.215	0.4845	0.5333	0.9399	0.9757	0.9987	0.6696	0.74	1.024	1.0159	0.7862
pyrraline	1.1913	1.4088	0.9776	1.2796	0.924	1.0156	0.9523	1.0795	1.0101	1.1945	1.0527	0.9916	1.0328	1.1668	0.9489	1.0456	1.0271	0.8157	0.9257	1.4671	1.1128	1.0833	1.1187	1.2634	0.5252	1.4603	1.1726	1.3442	0.9811	1.0518	0.6905	0.4583	0.9629	1	1.2852	1.2227	0.8555	0.9607	0.8462	0.8263	0.8077	0.7318	0.8749	0.7706	0.8447	0.9068	1.1089	0.8666	0.6409
daidzein sulfate (2)	0.8071	0.7585	1.2161	1.0412	1.0959	1.0308	1.0733	0.8976	1.0018	0.5937	1.5633	1.0127	0.7672	0.4764	1.5266	1.2542	1.8201	1.2979	1.1061	0.844	0.9982	0.9312	1.3244	0.4984	1.1624	1.4879	1.0033	0.6616	0.8376	0.9115	0.7358	0.4801	1.3361	1.0103	0.8419	0.7975	0.8978	0.9227	1.2177	0.5494	0.7404	1.0988	0.9845	1.0566	0.4689	1.2346	1.2998	0.9561	1.2003
N-acetylpyrraline	0.6253	1.0616	0.8305	1.3089	0.7444	0.9855	0.8061	0.9839	1.3726	0.8445	1.0546	1.0278	1.4705	1.2519	0.8425	0.7647	1.3263	0.9435	0.8645	0.9994	0.695	0.9556	0.987	0.9069	0.7523	1.3537	1.3341	1.1031	0.851	0.7945	0.6512	0.7882	1.118	0.9448	1.2568	0.8964	1.3069	1.0326	1.3747	0.4344	1.1462	1.0773	1.086	0.9194	0.7469	1.3657	1.318	1.4482	1.0868
daidzein sulfate (1)	0.9385	0.7908	1.3119	1.558	1.0404	0.7911	1.231	0.979	0.9564	0.7531	1.5347	0.9016	0.9354	0.5271	1.4934	1.2033	1.519	0.7758	1.021	0.6946	1.0465	0.9322	1.5254	0.4311	1.2648	1.4028	1.115	0.6819	0.4544	0.9552	0.8834	0.6622	1.5999	1.1085	0.7551	0.6771	1.1184	0.4371	1.7922	0.5666	0.9004	1.3653	1.1996	0.9217	0.6156	1.5477	1.4061	0.6243	1.3459
2-keto-3-deoxy-gluconate	0.798	0.5257	1.0082	1.102	1.0897	1.0941	0.9745	1.1969	1.2445	0.7719	1.0793	1.2019	0.8018	1.1817	1.2255	1.2481	1.0094	1.0632	1.217	1.2231	0.9089	0.8412	0.9042	0.9509	1.0179	1.3612	1.25	1.5032	0.4471	0.6313	1.3079	1.2663	0.6575	0.895	0.8654	0.7461	0.7204	0.9873	0.48	1.0199	0.9363	0.8528	1.3653	0.7943	0.6363	1.2968	0.9918	1.2012	1.2225
4-hydroxycinnamate	0.6917	1.0494	1.2617	1.5013	1.2234	0.9155	0.9478	1.0139	1.2103	0.6288	1.0787	1.4256	0.9607	1.0514	1.1283	1.0216	1.2772	1.3131	0.8015	0.9743	1.2936	1.1426	1.0687	0.7219	1.1973	1.6214	1.2627	0.9868	0.8755	0.7603	0.5166	0.3256	1.0246	0.9987	0.9086	0.6278	0.728	0.9337	1.0067	0.3438	1.0676	0.8764	1.3123	1.1796	0.7639	0.9668	1.055	1.0013	1.1711
tartronate (hydroxymalonate)	0.6067	1.0136	0.6658	0.9568	0.7235	0.6471	1.0258	0.759	0.7305	0.7957	0.8899	0.6421	0.8103	0.6692	0.6655	1.1511	0.6808	0.6481	0.6796	0.5884	0.6021	0.7268	0.6482	0.7121	1.2793	0.5665	0.5613	0.8197	1.2114	0.8025	1.3996	1.8607	1.2704	1.4554	1.2482	1.5129	1.6094	1.155	1.002	1.4698	1.21	1.4951	1.168	1.4844	0.6664	0.998	1.2484	1.3356	1.0567
3-indoleglyoxylic acid	0.6637	1.4678	0.9257	1.0388	0.8517	0.9438	0.7691	0.8756	1.0187	1.0121	0.8651	1.0564	1.1916	0.995	0.8918	0.7901	1.1068	0.9032	0.7961	1.0296	0.9682	0.8007	0.8378	0.7239	0.8373	1.052	0.9848	1.1387	0.6912	0.7702	1.3833	1.3525	1.259	1.1139	1.5099	1.1069	1.1352	1.505	1.2182	0.7933	0.799	1.005	1.1676	0.9236	0.6641	1.1827	1.286	0.9259	1.1535
triacetate lactone	1.9378	1.2737	2.5866	1.0277	3.3389	2.9114	1.8333	1.4628	3.2959	1.8247	1.9693	0.7358	0.5437	2.4018	1.5792	2.3386	4.5524	2.6832	3.5415	3.3147	4.3467	1.9966	2.3655	3.5347	0.824	2.5772	3.9276	1.2642	0.8311	1.2031	0.5015	0.9508	1.1446	0.8066	0.8494	0.9095	0.4849	0.6098	0.5754	0.4623	1.0735	0.9361	0.9723	0.5908	0.9262	0.7997	0.5743	1.2162	0.456
4-hydroxycoumarin	0.4419	0.4419	0.4419	0.4419	0.4419	0.4419	0.4419	0.4419	0.4419	0.4419	0.4419	0.4419	0.4419	0.4419	0.4419	0.4419	0.4419	0.4419	0.4419	0.4419	0.4419	0.4419	0.4419	0.4419	0.4419	1.1879	0.4419	0.4419	1	0.4419	3.3815	1.2035	3.3274	1.0255	1.2068	1.1489	0.5906	3.59	0.6694	0.8363	0.7019	1.4697	0.7554	0.7171	0.9236	0.4518	0.4419	0.987	1.1977
salicylate	0.5141	0.7483	0.9966	0.8793	0.9981	1.2166	0.919	1.0404	1.1919	0.4946	1.141	1.069	1.1699	0.611	1.1323	0.7171	1.5942	1.2043	0.8614	0.6007	0.9837	1.3139	1.445	1.2745	0.8127	1.0182	1.4899	1.1064	1.3923	1.0019	0.7409	0.5898	1.8904	0.9774	0.8334	0.7139	1.291	1.0088	0.9817	0.8684	1.0359	0.7521	1.4645	1.0228	0.4783	1.348	1.0206	0.6922	1.1294
2,6-dihydroxybenzoic acid	1.033	0.8352	0.8912	1.1489	0.7241	1.0446	0.8648	0.8774	1.5297	0.8878	1.5382	0.5615	1.1157	0.7737	1.0737	0.9657	1.3175	1.036	1.565	1.2058	1.061	1.1871	1.1338	0.8925	0.773	1.536	1.1686	1.3747	1.1129	0.9906	1.0915	1.2418	1.5093	1.5297	1.251	1.073	0.8431	1.0698	0.8906	0.97	0.6408	1.3495	0.8334	0.7725	0.5574	0.9782	0.903	0.7639	0.7772
hydroquinone sulfate	0.4618	0.7088	0.5818	1.0841	0.8964	1.1061	1.0459	0.988	1.1237	0.1372	0.7524	0.6185	0.1372	0.1372	0.9231	0.8476	1.6081	1.3978	1.2234	0.4865	0.4437	1.0515	1.7375	1.1456	0.3565	1.0436	1.0146	0.7552	1.6219	0.929	1.5795	1.0557	2.9091	1.7994	0.8564	1.069	0.5688	1.4681	1.5997	0.6476	0.1372	1.2151	0.2833	0.6708	0.8112	0.8445	0.3348	1.4219	1.4733
sulfate*	0.9934	0.9403	0.8313	0.761	1.1704	0.7359	0.955	0.9491	0.9785	1.0889	0.9525	0.9604	0.8214	0.8901	0.8971	1.0648	0.8508	1.0274	1.0169	0.8991	0.8275	0.9037	0.8678	0.8585	0.8901	0.9647	0.8824	0.9972	1.1083	0.859	1.1456	1.8091	0.9364	1.2198	0.9805	1.1169	1.1917	1.2609	1.1403	1.222	1.1445	1.0028	1.1478	1.1837	0.8404	1.3464	1.1095	1.0628	1.3723
O-sulfo-L-tyrosine	1.5625	0.9571	1.0719	1.0122	1.0189	1.2569	0.9396	1.0768	1.1761	0.7367	1.0222	0.6958	0.9542	1.1433	0.8463	1.973	0.8896	1.2041	1.0064	1.6445	0.9638	0.8552	0.7441	1.1206	0.6574	1.1766	1.0822	1.1358	0.9826	1.1787	1.0733	0.9526	0.5432	1.4079	1.0858	0.7767	0.853	0.8727	1.9333	1.1459	1.0844	0.7852	1.7349	0.8148	0.8035	1.1653	0.9936	0.9327	1.0798
2-aminophenol sulfate	0.8436	0.6523	0.6125	1.7248	0.7769	1.3275	0.8	0.7146	1.495	0.3391	1.0045	0.649	0.4691	0.2146	1.1033	0.8303	1.6527	1.9531	0.9955	0.9305	0.3649	1.2104	2.012	1.2245	0.3835	1.5543	1.1664	0.5488	1.7626	1.3757	1.3423	0.9671	1.9842	1.4142	0.5134	0.7769	0.873	2.0473	1.4531	0.9694	0.5224	1.2784	0.7679	0.6327	0.9506	1.2947	0.5467	1.0787	1.5108
S-(3-hydroxypropyl)mercapturic acid (HPMA)	1.2695	1.1649	1.484	1.4252	1.5128	2.8397	0.7948	1.546	1.564	0.7272	1.2379	1.2473	1.5781	1.7654	1.4625	1.0924	3.2613	0.9574	0.9472	1.1753	1.7964	0.9958	1.3277	1.4113	1.0682	1.5395	1.1722	1.2229	1.0664	1.1181	0.4553	0.8206	1.1075	0.6746	1.0042	0.7215	0.8776	0.8285	0.7361	0.5344	0.6953	0.8925	0.8854	0.6216	0.7638	1.0151	1.0128	0.694	0.7541
dimethyl sulfone	1.8623	2.2188	1.3842	1.2146	2.2839	1.5148	1.6514	0.7775	0.8171	0.7831	1.2569	0.6639	0.8921	0.9049	0.7824	1.0918	1.3739	1.5976	2.4859	3.3353	1.1821	1.5212	1.1581	1.1152	0.6774	0.7957	0.9993	0.476	1.3196	1.3974	0.4952	1.0007	0.9124	0.476	0.531	1.009	0.476	0.6977	1.1868	0.4836	1.3321	0.7002	0.8455	1.4239	0.8299	1.526	0.476	0.8059	0.615
ectoine	2.0339	0.9712	2.146	0.5476	0.8139	0.392	0.0891	2.2191	1.5778	2.4235	0.8677	0.588	0.6626	0.8502	1.6799	0.2446	0.1687	0.4082	0.2243	0.9145	0.2886	0.3929	0.2499	0.3864	0.5951	0.8158	0.8602	2.1403	0.5967	0.7026	2.7772	2.6805	0.4746	1.3028	1.7681	1.8963	0.3906	4.2085	2.2265	1.3051	0.1963	0.675	0.1401	0.8251	0.9112	2.0453	1.0288	1.8621	5.1652
EDTA	1.2109	1.2562	1.1843	1.3092	0.9981	1	1.2306	1.0841	0.8909	0.8573	0.9601	1.2937	1.5763	1.0092	1.306	0.844	0.9897	0.8775	1.1832	1.1451	1.0309	1.2666	1.2593	1.0155	1.1974	0.9845	0.9746	1.0435	1.2583	1.3493	0.3772	0.2195	0.4571	0.4078	0.4017	0.4215	0.4739	0.3896	0.441	0.447	0.2195	0.3991	0.3772	0.3604	0.2903	0.3584	0.3219	0.4115	0.9191
iminodiacetate (IDA)	1.2686	1.3719	1.1983	1.2312	1.1171	1.0066	1.1539	1.0026	0.9888	0.9439	1.14	1.2272	1.4602	0.9879	1.1692	1.0175	0.8663	0.9147	0.9974	0.9559	1.0231	1.1643	1.045	0.9361	1.3411	1.0076	1.0582	1.197	1.5417	1.1097	0.7493	0.5096	0.8097	0.8075	0.8296	0.8391	0.8324	0.7606	0.7383	0.9712	0.6604	0.678	0.7784	0.8408	0.5901	0.72	0.7452	0.8875	0.9844
2-naphthol sulfate	0.652	0.8005	0.7477	1.462	0.9249	1.3704	0.7835	0.7731	1.3268	0.42	1.1523	0.8868	1.0116	0.8591	0.9058	0.966	1.4775	1.3972	1.5235	1.0431	1.3121	0.8721	1.2383	1.0092	0.5912	1.9871	1.0889	1.5437	0.7366	0.8888	0.4197	0.4824	1.5693	1.3374	1	1.0341	1.0173	1.2519	1.182	0.4197	0.8252	1.7498	0.8331	0.6537	0.6511	1.0368	0.904	0.8178	0.8935
3-hydroxypyridine sulfate	0.7796	0.7087	0.5934	1.3552	0.5712	1.0782	0.5958	0.6938	1.4931	0.5796	0.858	0.961	0.8826	0.6419	0.8234	0.7019	1.163	1.024	1.0461	0.8519	0.7056	0.9037	0.9275	0.9874	0.7177	1.6211	1.0677	1.3338	0.5165	0.8595	1.2935	0.8547	1.8164	1.3737	1.0187	1.0497	1.4777	2.0362	2.2594	0.497	0.8592	1.6172	1.1534	0.7336	0.7601	1.6645	1.1455	1.5105	1.23
1,2,3-benzenetriol sulfate (1)	0.358	0.358	0.358	1.2635	2.6167	0.358	1.7637	1.5046	0.7312	0.358	0.3622	2.6169	0.694	0.358	0.9439	0.6182	0.358	5.3987	0.358	2.4249	0.358	0.6696	0.358	1.039	0.358	0.4976	0.961	0.544	4.6055	0.8657	1.2225	0.4241	3.5243	3.2902	0.358	0.7209	3.1643	2.4981	5.8393	0.6057	0.358	3.2561	0.358	0.358	0.358	0.358	0.358	0.6604	7.9885
6-hydroxyindole sulfate	0.4213	0.3342	1.0393	0.5584	0.9183	1.1834	1.2663	0.8278	1.4684	0.1394	1.0276	0.4188	0.5482	0.1394	0.7527	0.5306	1.1045	1.0247	0.7449	0.9415	0.1394	1.0536	1.415	1.2945	0.4427	0.9053	0.7678	0.1394	1.5263	1.5339	1.4679	0.9804	4.327	1.4421	0.8434	1.3999	0.5739	1.6627	1.6761	0.8297	0.1784	1	1.2173	0.6196	0.3619	0.7745	0.1394	2.8718	1.017
thioproline	0.9909	1.1977	1.0313	0.9531	0.8889	1.381	0.8546	1.0883	0.7439	0.6066	1.2608	2.0101	1.6924	0.9712	1.5095	1.4533	1.2157	1.1391	1.0529	1.1965	1.2575	0.8649	1.5063	0.9615	1.2386	0.8991	1.1532	1.3384	1.1122	1.325	0.724	0.5473	0.6119	1.1365	0.7328	0.9798	0.9913	0.7089	0.8151	1.0667	0.5703	1.0151	1.1079	1.1646	1.1666	0.8576	0.7718	0.871	0.8228
[truncated: 11 more columns]
